# Supplementary material for: Kinetics of Direct Reaction of Vanadate, Chromate, and Permanganate with Graphene Nanoplatelets for Use in Water Purification
Source: Nanomaterials (Basel). 2024 Jan 8;14(2):140. doi: 10.3390/nano14020140 (PMC10819118; doi:10.3390/nano14020140)
Supplement: Supplementary file 1 [file nanomaterials-14-00140-s001.zip]

Archive with 2 entries (2 files):
- nanomaterials-2792155-Supporting Material S1 VO3-CrO4-MnO4 wit GNP.pdf
- nanomaterials-2792155-Supporting Material S2.xlsx
