# Supplementary material for: Kinetics of Direct Reaction of Vanadate, Chromate, and Permanganate with Graphene Nanoplatelets for Use in Water Purification
Source: Nanomaterials (Basel). 2024 Jan 8;14(2):140. doi: 10.3390/nano14020140 (PMC10819118; doi:10.3390/nano14020140)
Supplement: Supplementary file 1 [file nanomaterials-14-00140-s001.zip › nanomaterials-2792155-Supporting Material S2.xlsx]

## Sheet: NH4VO3-DW-GNP PSO
Least-Squares Fit to a Straight Line									2021-12-20 10:25:38
Sample246	250 ml DW with 0.04 mM NH4VO3, 500 mg GNP
PSO, 5.8 - 16.5 min	1/q = f(1/t)							linear regression formula
1/Time (1/min)	1/q (L/mmol)	xi²	xi*yi	yi²	a+bxi	delta xi²	delta xi²-vorhanden	pred. yi	yi-pred y (L/mmol)	"J"/B	"J"*"J"	yi-ym	"M"*"M"	ABS((Yi-Ypre)/yi)	ABS("J"*"J")/yi	"P"*"P"	ABS(yi-ypred)		Residuals (mmol/L)	Position, i	Probability (%)
0.172414	80.2721	0.0297265	13.84	6443.61	79.9264	0.1195	0.1195	79.9264	0.345688	0.00430646	0.1195	7.10578	50.4921	0.00430646	0.00149513	2.23541e-06	0.345688		-0.196428	1	1.72414
0.169492	79.7273	0.0287274	13.5131	6356.44	79.5188	0.043463	0.043463	79.5188	0.208478	0.00261489	0.043463	6.56094	43.046	0.00261489	0.000546575	2.98744e-07	0.208478		-0.195886	2	5.17241
0.166667	79.3174	0.0277778	13.2196	6291.26	79.1248	0.0371217	0.0371217	79.1248	0.19267	0.0024291	0.0371217	6.1511	37.836	0.0024291	0.000469155	2.20106e-07	0.19267		-0.187012	3	8.62069
0.163934	78.892	0.0268745	12.9331	6223.94	78.7436	0.0219939	0.0219939	78.7436	0.148303	0.00187983	0.0219939	5.72561	32.7826	0.00187983	0.00027931	7.8014e-08	0.148303		-0.184084	4	12.069
0.16129	78.492	0.0260146	12.66	6160.99	78.3748	0.0137258	0.0137258	78.3748	0.117157	0.0014926	0.0137258	5.32564	28.3625	0.0014926	0.000175131	3.06708e-08	0.117157		-0.171087	5	15.5172
0.158311	77.9349	0.0250625	12.338	6073.85	77.9593	0.000593895	0.000593895	77.9593	-0.02437	-0.000312696	0.000593895	4.76858	22.7394	0.000312696	7.61801e-06	5.80341e-11	0.02437		-0.157441	6	18.9655
0.154639	77.318	0.0239133	11.9564	5978.07	77.4471	0.016654	0.016654	77.4471	-0.12905	-0.00166908	0.016654	4.15167	17.2364	0.00166908	0.000215037	4.62407e-08	0.12905		-0.153778	7	22.4138
0.15	76.6682	0.0225	11.5002	5878.01	76.7999	0.0173694	0.0173694	76.7999	-0.131793	-0.00171901	0.0173694	3.50182	12.2627	0.00171901	0.000226164	5.11503e-08	0.131793		-0.131793	8	25.8621
0.145631	76.0368	0.0212084	11.0733	5781.59	76.1905	0.0236478	0.0236478	76.1905	-0.153778	-0.00202242	0.0236478	2.87041	8.23927	0.00202242	0.000310377	9.6334e-08	0.153778		-0.12905	9	29.3103
0.141509	75.5609	0.0200249	10.6926	5709.45	75.6156	0.00299431	0.00299431	75.6156	-0.0547203	-0.000724189	0.00299431	2.39455	5.73386	0.000724189	3.95992e-05	1.56809e-09	0.0547203		-0.109896	10	32.7586
0.137615	75.0439	0.0189378	10.3271	5631.59	75.0723	0.000808524	0.000808524	75.0723	-0.0284346	-0.000378906	0.000808524	1.87756	3.52522	0.000378906	1.07699e-05	1.15992e-10	0.0284346		-0.0993381	11	36.2069
0.133929	74.5993	0.0179369	9.99098	5565.05	74.5582	0.00169138	0.00169138	74.5582	0.0411264	0.000551297	0.00169138	1.43295	2.05334	0.000551297	2.26854e-05	5.14626e-10	0.0411264		-0.0547203	12	39.6552
0.130435	74.0176	0.0170132	9.65447	5478.61	74.0708	0.00283053	0.00283053	74.0708	-0.0532027	-0.000718784	0.00283053	0.851272	0.724665	0.000718784	3.82138e-05	1.46029e-09	0.0532027		-0.0532027	13	43.1034
0.127119	73.4124	0.0161591	9.33208	5389.37	73.6082	0.0383714	0.0383714	73.6082	-0.195886	-0.0026683	0.0383714	0.246024	0.0605277	0.0026683	0.000521293	2.71746e-07	0.195886		-0.0284346	14	46.5517
0.123967	72.9722	0.0153678	9.04614	5324.94	73.1686	0.0385838	0.0385838	73.1686	-0.196428	-0.00269182	0.0385838	-0.194146	0.0376925	0.00269182	0.000527328	2.78074e-07	0.196428		-0.0275684	15	50
0.120968	72.5662	0.0146332	8.77817	5265.85	72.7503	0.0338869	0.0338869	72.7503	-0.184084	-0.00253677	0.0338869	-0.600157	0.360189	0.00253677	0.000465797	2.16967e-07	0.184084		-0.02437	16	53.4483
0.11811	72.1647	0.01395	8.52339	5207.74	72.3517	0.0349734	0.0349734	72.3517	-0.187012	-0.00259146	0.0349734	-1.00168	1.00336	0.00259146	0.000483381	2.33658e-07	0.187012		0.016162	17	56.8966
0.115385	71.8004	0.0133136	8.28466	5155.3	71.9715	0.0292708	0.0292708	71.9715	-0.171087	-0.00238282	0.0292708	-1.36595	1.86581	0.00238282	0.000406701	1.65405e-07	0.171087		0.0411264	18	60.3448
0.112782	71.451	0.0127198	8.05838	5105.24	71.6084	0.0247877	0.0247877	71.6084	-0.157441	-0.00220348	0.0247877	-1.71534	2.9424	0.00220348	0.000346156	1.19824e-07	0.157441		0.0434116	19	63.7931
0.107914	70.83	0.0116454	7.64353	5016.89	70.9294	0.00986806	0.00986806	70.9294	-0.0993381	-0.00140249	0.00986806	-2.33631	5.45835	0.00140249	0.000139125	1.93558e-08	0.0993381		0.071418	20	67.2414
0.105634	70.5015	0.0111585	7.44734	4970.45	70.6113	0.0120772	0.0120772	70.6113	-0.109896	-0.00155878	0.0120772	-2.66489	7.10162	0.00155878	0.000171037	2.92538e-08	0.109896		0.111705	21	70.6897
0.101351	70.0302	0.0102721	7.09765	4904.22	70.014	0.000261212	0.000261212	70.014	0.016162	0.000230787	0.000261212	-3.13618	9.83565	0.000230787	3.73085e-06	1.39193e-11	0.016162		0.117157	22	74.1379
0.096463	69.3046	0.00930511	6.68533	4803.12	69.3321	0.000760018	0.000760018	69.3321	-0.0275684	-0.000397787	0.000760018	-3.86178	14.9134	0.000397787	1.0962e-05	1.20165e-10	0.0275684		0.148303	23	77.5862
0.0928793	68.8756	0.00862656	6.39712	4743.85	68.8322	0.00188456	0.00188456	68.8322	0.0434116	0.000630289	0.00188456	-4.2907	18.4101	0.000630289	2.73791e-05	7.49615e-10	0.0434116		0.162462	24	81.0345
0.0887574	68.3287	0.00787788	6.06468	4668.81	68.2573	0.00510054	0.00510054	68.2573	0.071418	0.00104521	0.00510054	-4.83765	23.4028	0.00104521	7.47252e-05	5.58385e-09	0.071418		0.19267	25	84.4828
0.085592	67.9274	0.00732599	5.81405	4614.14	67.8157	0.012478	0.012478	67.8157	0.111705	0.00164447	0.012478	-5.2389	27.446	0.00164447	0.000183998	3.38554e-08	0.111705		0.201387	26	87.931
0.08	67.2371	0.0064	5.37897	4520.83	67.0357	0.0405569	0.0405569	67.0357	0.201387	0.00299518	0.0405569	-5.92924	35.1559	0.00299518	0.000605004	3.6603e-07	0.201387		0.208478	27	91.3793
0.0711744	66.0488	0.00506579	4.70098	4362.44	65.8046	0.0595947	0.0595947	65.8046	0.24412	0.00369606	0.0595947	-7.11758	50.66	0.00369606	0.000905631	8.20168e-07	0.24412		0.24412	28	94.8276
0.0606061	64.4929	0.00367309	3.90866	4159.34	64.3305	0.0263941	0.0263941	64.3305	0.162462	0.00251907	0.0263941	-8.67341	75.228	0.00251907	0.000410289	1.68337e-07	0.162462		0.345688	29	98.2759
		0	0	0	55.8766	3122.19	0	0	0	0	0	0	0	0	0	0	0
		0	0	0	55.8766	3122.19	0	0	0	0	0	0	0	0	0	0	0
		0	0	0	55.8766	3122.19	0	0	0	0	0	0	0	0	0	0	0
		0	0	0	55.8766	3122.19	0	0	0	0	0	0	0	0	0	0	0
		0	0	0	55.8766	3122.19	0	0	0	0	0	0	0	0	0	0	0
		0	0	0	55.8766	3122.19	0	0	0	0	0	0	0	0	0	0	0
		0	0	0	55.8766	3122.19	0	0	0	0	0	0	0	0	0	0	0
		0	0	0	55.8766	3122.19	0	0	0	0	0	0	0	0	0	0	0
		0	0	0	55.8766	3122.19	0	0	0	0	0	0	0	0	0	0	0
		0	0	0	55.8766	3122.19	0	0	0	0	0	0	0	0	0	0	0
		0	0	0	55.8766	3122.19	0	0	0	0	0	0	0	0	0	0	0
		0	0	0	55.8766	3122.19	0	0	0	0	0	0	0	0	0	0	0
		0	0	0	55.8766	3122.19	0	0	0	0	0	0	0	0	0	0	0
		0	0	0	55.8766	3122.19	0	0	0	0	0	0	0	0	0	0	0
		0	0	0	55.8766	3122.19	0	0	0	0	0	0	0	0	0	0	0
		0	0	0	55.8766	3122.19	0	0	0	0	0	0	0	0	0	0	0
		0	0	0	55.8766	3122.19	0	0	0	0	0	0	0	0	0	0	0
		0	0	0	55.8766	3122.19	0	0	0	0	0	0	0	0	0	0	0
		0	0	0	55.8766	3122.19	0	0	0	0	0	0	0	0	0	0	0
		0	0	0	55.8766	3122.19	0	0	0	0	0	0	0	0	0	0	0
		0	0	0	55.8766	3122.19	0	0	0	0	0	0	0	0	0	0	0
		0	0	0	55.8766	3122.19	0	0	0	0	0	0	0	0	0	0	0
		0	0	0	55.8766	3122.19	0	0	0	0	0	0	0	0	0	0	0
		0	0	0	55.8766	3122.19	0	0	0	0	0	0	0	0	0	0	0
		0	0	0	55.8766	3122.19	0	0	0	0	0	0	0	0	0	0	0
		0	0	0	55.8766	3122.19	0	0	0	0	0	0	0	0	0	0	0
		0	0	0	55.8766	3122.19	0	0	0	0	0	0	0	0	0	0	0
		0	0	0	55.8766	3122.19	0	0	0	0	0	0	0	0	0	0	0
		0	0	0	55.8766	3122.19	0	0	0	0	0	0	0	0	0	0	0
		0	0	0	55.8766	3122.19	0	0	0	0	0	0	0	0	0	0	0
		0	0	0	55.8766	3122.19	0	0	0	0	0	0	0	0	0	0	0
		0	0	0	55.8766	3122.19	0	0	0	0	0	0	0	0	0	0	0
		0	0	0	55.8766	3122.19	0	0	0	0	0	0	0	0	0	0	0
		0	0	0	55.8766	3122.19	0	0	0	0	0	0	0	0	0	0	0
		0	0	0	55.8766	3122.19	0	0	0	0	0	0	0	0	0	0	0
		0	0	0	55.8766	3122.19	0	0	0	0	0	0	0	0	0	0	0
		0	0	0	55.8766	3122.19	0	0	0	0	0	0	0	0	0	0	0
		0	0	0	55.8766	3122.19	0	0	0	0	0	0	0	0	0	0	0
		0	0	0	55.8766	3122.19	0	0	0	0	0	0	0	0	0	0	0
		0	0	0	55.8766	3122.19	0	0	0	0	0	0	0	0	0	0	0
		0	0	0	55.8766	3122.19	0	0	0	0	0	0	0	0	0	0	0
		0	0	0	55.8766	3122.19	0	0	0	0	0	0	0	0	0	0	0
		0	0	0	55.8766	3122.19	0	0	0	0	0	0	0	0	0	0	0
		0	0	0	55.8766	3122.19	0	0	0	0	0	0	0	0	0	0	0
		0	0	0	55.8766	3122.19	0	0	0	0	0	0	0	0	0	0	0
		0	0	0	55.8766	3122.19	0	0	0	0	0	0	0	0	0	0	0
		0	0	0	55.8766	3122.19	0	0	0	0	0	0	0	0	0	0	0
		0	0	0	55.8766	3122.19	0	0	0	0	0	0	0	0	0	0	0
		0	0	0	55.8766	3122.19	0	0	0	0	0	0	0	0	0	0	0
		0	0	0	55.8766	3122.19	0	0	0	0	0	0	0	0	0	0	0
		0	0	0	55.8766	3122.19	0	0	0	0	0	0	0	0	0	0	0
		0	0	0	55.8766	3122.19	0	0	0	0	0	0	0	0	0	0	0
3.59457	2121.82	0.473212	266.86	155785			0.671244	26.1954	2.79954e-12	5.64653e-05	0.671244	9.9476e-14	538.916	0.052014	0.0091183	5.78953e-06	3.80818
ym	73.1663
Regression parameters					max:	0.0178193
Number	29		qe = 1/b	0.0178966	±	7.72377e-05	mM		Number of model parameter			27
Delta	0.802227		kPSO = (b*b)/m	22.3831	±	0.505572	mM-1 *min-1
y-intercept (b)	55.8766				max:	22.8886
slope (m)	139.489
Variance of fit (s²)	0.0248609
(sigma a)²	0.0146648
Y-intercept error	0.242196
(sigma b)²	0.898706
slope error	1.896
sigma s	0.157673
P.E.	0.105116
Validation coefficients
coefficient of determination, R2	0.998754
Adjusted R2, R2 adj	0.965125
Sum of Square Error, SSE	0.671244
Chi-Square	0.0091183
Mean Square error, MSE	0.0231463
Root Mean Square error, RMSE	0.152139

## Sheet: NH4VO3-DW-GNP reg PSO
Least-Squares Fit to a Straight Line									2021-09-20 11:22:25
Sample234	250 ml DW with 0.04 mM NH4VO3, 500 mg GNP reg
PSO, 8.5 - 17.5 min	1/q = f(1/t)							linear regression formula
1/Time (1/min)	1/q (L/mmol)	xi²	xi*yi	yi²	a+bxi	delta xi²	delta xi²-vorhanden	pred. yi	yi-pred y (L/mmol)	"J"/B	"J"*"J"	yi-ym	"M"*"M"	ABS((Yi-Ypre)/yi)	ABS("J"*"J")/yi	"P"*"P"	ABS(yi-ypred)		Residuals (mmol/L)	Position, i	Probability (%)
0.117647	49.1902	0.0138408	5.78708	2419.67	48.8738	0.10008	0.10008	48.8738	0.316354	0.00643124	0.10008	6.25488	39.1235	0.00643124	0.00204772	4.19315e-06	0.316354		-0.220101	1	1.78571
0.116732	48.9683	0.0136262	5.71615	2397.9	48.7058	0.068933	0.068933	48.7058	0.262551	0.00536165	0.068933	6.03302	36.3973	0.00536165	0.00141529	2.00306e-06	0.262551		-0.215396	2	5.35714
0.114068	48.3964	0.0130116	5.52051	2342.22	48.2169	0.0322234	0.0322234	48.2169	0.179509	0.00370913	0.0322234	5.46113	29.8239	0.00370913	0.0006683	4.46625e-07	0.179509		-0.210739	3	8.92857
0.112782	48.1114	0.0127198	5.4261	2314.71	47.9808	0.0170619	0.0170619	47.9808	0.130621	0.00271497	0.0170619	5.17609	26.7919	0.00271497	0.000355599	1.2645e-07	0.130621		-0.190384	4	12.5
0.110294	47.5773	0.0121648	5.2475	2263.6	47.5241	0.00283572	0.00283572	47.5241	0.0532515	0.00111926	0.00283572	4.64204	21.5485	0.00111926	5.96691e-05	3.56041e-09	0.0532515		-0.177288	5	16.0714
0.109091	47.3257	0.0119008	5.16281	2239.73	47.3032	0.00050664	0.00050664	47.3032	0.0225087	0.000475611	0.00050664	4.39043	19.2759	0.000475611	1.07105e-05	1.14714e-10	0.0225087		-0.174068	6	19.6429
0.106762	46.8222	0.011398	4.99881	2192.32	46.8756	0.00285324	0.00285324	46.8756	-0.0534158	-0.00114082	0.00285324	3.88692	15.1082	0.00114082	6.08684e-05	3.70496e-09	0.0534158		-0.148305	7	23.2143
0.10453	46.375	0.0109264	4.84756	2150.64	46.4659	0.00827822	0.00827822	46.4659	-0.0909848	-0.00196194	0.00827822	3.43965	11.8312	0.00196194	0.000178157	3.17399e-08	0.0909848		-0.137685	8	26.7857
0.101351	45.7448	0.0102721	4.6363	2092.59	45.8825	0.0189571	0.0189571	45.8825	-0.137685	-0.00300985	0.0189571	2.80953	7.89348	0.00300985	0.000413167	1.70707e-07	0.137685		-0.115695	9	30.3571
0.0974026	44.9804	0.00948727	4.38121	2023.24	45.1577	0.0314312	0.0314312	45.1577	-0.177288	-0.00394146	0.0314312	2.04508	4.18236	0.00394146	0.000696032	4.84461e-07	0.177288		-0.0909848	10	33.9286
0.09375	44.2718	0.00878906	4.15048	1959.99	44.4872	0.0463956	0.0463956	44.4872	-0.215396	-0.00486532	0.0463956	1.33649	1.7862	0.00486532	0.0010429	1.08764e-06	0.215396		-0.0893202	11	37.5
0.0903614	43.6451	0.00816519	3.94383	1904.89	43.8652	0.0484444	0.0484444	43.8652	-0.220101	-0.00504297	0.0484444	0.709766	0.503768	0.00504297	0.00110439	1.21969e-06	0.220101		-0.0534158	12	41.0714
0.0872093	43.0758	0.00760546	3.75661	1855.53	43.2866	0.0444109	0.0444109	43.2866	-0.210739	-0.00489228	0.0444109	0.140508	0.0197425	0.00489228	0.00102598	1.05263e-06	0.210739		-0.0494618	13	44.6429
0.0842697	42.5566	0.00710138	3.58623	1811.06	42.7469	0.036246	0.036246	42.7469	-0.190384	-0.00447366	0.036246	-0.378749	0.143451	0.00447366	0.00084792	7.18968e-07	0.190384		-0.0245367	14	48.2143
0.0808625	41.9474	0.00653875	3.39198	1759.59	42.1215	0.0302996	0.0302996	42.1215	-0.174068	-0.00414966	0.0302996	-0.987859	0.975866	0.00414966	0.000719337	5.17445e-07	0.174068		0.0140273	15	51.7857
0.078329	41.5081	0.00613543	3.25129	1722.93	41.6564	0.0219944	0.0219944	41.6564	-0.148305	-0.00357292	0.0219944	-1.42717	2.0368	0.00357292	0.000527995	2.78779e-07	0.148305		0.0225087	16	55.3571
0.0753769	40.9989	0.00568167	3.09037	1680.91	41.1145	0.0133854	0.0133854	41.1145	-0.115695	-0.00282191	0.0133854	-1.93645	3.74986	0.00282191	0.000325563	1.05991e-07	0.115695		0.0402997	17	58.9286
0.0731707	40.6203	0.00535396	2.97221	1650.01	40.7096	0.0079781	0.0079781	40.7096	-0.0893202	-0.00219891	0.0079781	-2.31505	5.35946	0.00219891	0.000195976	3.84066e-08	0.0893202		0.0532515	18	62.5
0.07109	40.2782	0.00505379	2.86338	1622.33	40.3276	0.00244647	0.00244647	40.3276	-0.0494618	-0.001228	0.00244647	-2.65713	7.06034	0.001228	6.06648e-05	3.68022e-09	0.0494618		0.0762557	19	66.0714
0.0690449	39.9277	0.0047672	2.7568	1594.22	39.9522	0.000602052	0.000602052	39.9522	-0.0245367	-0.00061453	0.000602052	-3.00762	9.04581	0.00061453	1.50693e-05	2.27084e-10	0.0245367		0.0981572	20	69.6429
0.0674157	39.6672	0.00454488	2.67419	1573.49	39.6532	0.000196766	0.000196766	39.6532	0.0140273	0.000353625	0.000196766	-3.26811	10.6806	0.000353625	4.96218e-06	2.46232e-11	0.0140273		0.130621	21	73.2143
0.0656455	39.3685	0.00430933	2.58437	1549.88	39.3282	0.00162407	0.00162407	39.3282	0.0402997	0.00102365	0.00162407	-3.56679	12.722	0.00102365	4.12952e-05	1.70529e-09	0.0402997		0.132869	22	76.7857
0.0639659	39.0962	0.00409163	2.50082	1528.51	39.0199	0.00581494	0.00581494	39.0199	0.0762557	0.00195047	0.00581494	-3.83915	14.7391	0.00195047	0.000149025	2.22084e-08	0.0762557		0.153619	23	80.3571
0.0623701	38.8251	0.00389002	2.42153	1507.39	38.727	0.00963483	0.00963483	38.727	0.0981572	0.00252819	0.00963483	-4.11019	16.8936	0.00252819	0.000248789	6.18958e-08	0.0981572		0.179509	24	83.9286
0.0608519	38.5812	0.00370296	2.34774	1488.51	38.4483	0.0176542	0.0176542	38.4483	0.132869	0.00344389	0.0176542	-4.35415	18.9586	0.00344389	0.000459169	2.10836e-07	0.132869		0.206188	25	87.5
0.0594059	38.3365	0.00352907	2.27741	1469.69	38.1829	0.0235989	0.0235989	38.1829	0.153619	0.00400713	0.0235989	-4.59883	21.1492	0.00400713	0.000618049	3.81985e-07	0.153619		0.211169	26	91.0714
0.0573614	38.0137	0.00329033	2.18052	1445.04	37.8075	0.0425136	0.0425136	37.8075	0.206188	0.00542404	0.0425136	-4.92157	24.2219	0.00542404	0.00112447	1.26444e-06	0.206188		0.262551	27	94.6429
0.0571429	37.9786	0.00326531	2.17021	1442.37	37.7674	0.0445924	0.0445924	37.7674	0.211169	0.00556021	0.0445924	-4.9567	24.5689	0.00556021	0.00118071	1.39408e-06	0.211169		0.316354	28	98.2143
		0	0	0	27.2781	744.093	0	0	0	0	0	0	0	0	0	0	0
		0	0	0	27.2781	744.093	0	0	0	0	0	0	0	0	0	0	0
		0	0	0	27.2781	744.093	0	0	0	0	0	0	0	0	0	0	0
		0	0	0	27.2781	744.093	0	0	0	0	0	0	0	0	0	0	0
		0	0	0	27.2781	744.093	0	0	0	0	0	0	0	0	0	0	0
		0	0	0	27.2781	744.093	0	0	0	0	0	0	0	0	0	0	0
		0	0	0	27.2781	744.093	0	0	0	0	0	0	0	0	0	0	0
		0	0	0	27.2781	744.093	0	0	0	0	0	0	0	0	0	0	0
		0	0	0	27.2781	744.093	0	0	0	0	0	0	0	0	0	0	0
		0	0	0	27.2781	744.093	0	0	0	0	0	0	0	0	0	0	0
		0	0	0	27.2781	744.093	0	0	0	0	0	0	0	0	0	0	0
		0	0	0	27.2781	744.093	0	0	0	0	0	0	0	0	0	0	0
		0	0	0	27.2781	744.093	0	0	0	0	0	0	0	0	0	0	0
		0	0	0	27.2781	744.093	0	0	0	0	0	0	0	0	0	0	0
		0	0	0	27.2781	744.093	0	0	0	0	0	0	0	0	0	0	0
		0	0	0	27.2781	744.093	0	0	0	0	0	0	0	0	0	0	0
		0	0	0	27.2781	744.093	0	0	0	0	0	0	0	0	0	0	0
		0	0	0	27.2781	744.093	0	0	0	0	0	0	0	0	0	0	0
		0	0	0	27.2781	744.093	0	0	0	0	0	0	0	0	0	0	0
		0	0	0	27.2781	744.093	0	0	0	0	0	0	0	0	0	0	0
		0	0	0	27.2781	744.093	0	0	0	0	0	0	0	0	0	0	0
		0	0	0	27.2781	744.093	0	0	0	0	0	0	0	0	0	0	0
		0	0	0	27.2781	744.093	0	0	0	0	0	0	0	0	0	0	0
		0	0	0	27.2781	744.093	0	0	0	0	0	0	0	0	0	0	0
		0	0	0	27.2781	744.093	0	0	0	0	0	0	0	0	0	0	0
		0	0	0	27.2781	744.093	0	0	0	0	0	0	0	0	0	0	0
		0	0	0	27.2781	744.093	0	0	0	0	0	0	0	0	0	0	0
		0	0	0	27.2781	744.093	0	0	0	0	0	0	0	0	0	0	0
		0	0	0	27.2781	744.093	0	0	0	0	0	0	0	0	0	0	0
		0	0	0	27.2781	744.093	0	0	0	0	0	0	0	0	0	0	0
		0	0	0	27.2781	744.093	0	0	0	0	0	0	0	0	0	0	0
		0	0	0	27.2781	744.093	0	0	0	0	0	0	0	0	0	0	0
		0	0	0	27.2781	744.093	0	0	0	0	0	0	0	0	0	0	0
		0	0	0	27.2781	744.093	0	0	0	0	0	0	0	0	0	0	0
		0	0	0	27.2781	744.093	0	0	0	0	0	0	0	0	0	0	0
		0	0	0	27.2781	744.093	0	0	0	0	0	0	0	0	0	0	0
		0	0	0	27.2781	744.093	0	0	0	0	0	0	0	0	0	0	0
		0	0	0	27.2781	744.093	0	0	0	0	0	0	0	0	0	0	0
		0	0	0	27.2781	744.093	0	0	0	0	0	0	0	0	0	0	0
		0	0	0	27.2781	744.093	0	0	0	0	0	0	0	0	0	0	0
		0	0	0	27.2781	744.093	0	0	0	0	0	0	0	0	0	0	0
		0	0	0	27.2781	744.093	0	0	0	0	0	0	0	0	0	0	0
		0	0	0	27.2781	744.093	0	0	0	0	0	0	0	0	0	0	0
		0	0	0	27.2781	744.093	0	0	0	0	0	0	0	0	0	0	0
		0	0	0	27.2781	744.093	0	0	0	0	0	0	0	0	0	0	0
		0	0	0	27.2781	744.093	0	0	0	0	0	0	0	0	0	0	0
		0	0	0	27.2781	744.093	0	0	0	0	0	0	0	0	0	0	0
		0	0	0	27.2781	744.093	0	0	0	0	0	0	0	0	0	0	0
		0	0	0	27.2781	744.093	0	0	0	0	0	0	0	0	0	0	0
		0	0	0	27.2781	744.093	0	0	0	0	0	0	0	0	0	0	0
		0	0	0	27.2781	744.093	0	0	0	0	0	0	0	0	0	0	0
		0	0	0	27.2781	744.093	0	0	0	0	0	0	0	0	0	0	0
		0	0	0	27.2781	744.093	0	0	0	0	0	0	0	0	0	0	0
2.38828	1202.19	0.215163	104.644	52002.9			0.680993	14.8418	3.48166e-13	0.000188842	0.680993	-7.10543e-15	386.591	0.0880173	0.0155978	1.58242e-05	3.79476
ym	42.9353
Regression parameters					max:	0.0363066
Number	28		qe = 1/b	0.0366595	±	0.000352887	mM		Number of model parameter			26
Delta	0.320678		kPSO = (b*b)/m	4.05359	±	0.148417	mM-1 *min-1
y-intercept (b)	27.2781				max:	4.202
slope (m)	183.564
Variance of fit (s²)	0.026192
(sigma a)²	0.0175739
Y-intercept error	0.265133
(sigma b)²	2.28696
slope error	3.02454
sigma s	0.16184
P.E.	0.107893
Validation coefficients
coefficient of determination, R2	0.998238
Adjusted R2, R2 adj	0.952439
Sum of Square Error, SSE	0.680993
Chi-Square	0.0155978
Mean Square error, MSE	0.0243212
Root Mean Square error, RMSE	0.155952

## Sheet: NH4VO3-SW-GNP PSO
Least-Squares Fit to a Straight Line									2021-12-17 10:48:00
Sample242	250 ml 5 mM NH4Cl with 0.04 mM NH4VO3, 500 mg GNP
PSO, 9.1 - 12.8 min	1/q = f(1/t)						linear regression formula
1/Time (1/min)	1/q (L/mmol)	xi²	xi*yi	yi²	a+bxi	delta xi²	delta xi²-vorhanden	pred. yi	yi-pred y (L/mmol)	"J"/B	"J"*"J"	yi-ym	"M"*"M"	ABS((Yi-Ypre)/yi)	ABS("J"*"J")/yi	"P"*"P"	ABS(yi-ypred)		Residuals (mmol/L)	Position, i	Probability (%)
0.10989	33.7925	0.0120758	3.71346	1141.93	33.7634	0.000847291	0.000847291	33.7634	0.0291083	0.000861383	0.000847291	0.488298	0.238435	0.000861383	2.5095e-05	6.29759e-10	0.0291083		-0.0214707	1	1.78571
0.10929	33.7723	0.0119442	3.69096	1140.57	33.7452	0.000733789	0.000733789	33.7452	0.0270885	0.000802093	0.000733789	0.468147	0.219162	0.000802093	2.1745e-05	4.72844e-10	0.0270885		-0.0205377	2	5.35714
0.108696	33.748	0.0118147	3.66826	1138.93	33.7273	0.000429173	0.000429173	33.7273	0.0207165	0.000613858	0.000429173	0.44384	0.196994	0.000613858	1.27248e-05	1.6192e-10	0.0207165		-0.0197252	3	8.92857
0.107527	33.7077	0.011562	3.62448	1136.21	33.692	0.000246614	0.000246614	33.692	0.0157039	0.000465886	0.000246614	0.403538	0.162843	0.000465886	7.31965e-06	5.35772e-11	0.0157039		-0.0179006	4	12.5
0.106383	33.6659	0.0113173	3.58148	1133.4	33.6575	7.18626e-05	7.18626e-05	33.6575	0.00847718	0.000251803	7.18626e-05	0.361772	0.130879	0.000251803	2.13512e-06	4.55872e-12	0.00847718		-0.0173723	5	16.0714
0.105263	33.6315	0.0110803	3.54016	1131.08	33.6236	6.22125e-05	6.22125e-05	33.6236	0.00788749	0.000234527	6.22125e-05	0.32737	0.107171	0.000234527	1.85026e-06	3.42347e-12	0.00788749		-0.0173658	6	19.6429
0.104167	33.5932	0.0108507	3.49929	1128.5	33.5905	7.03334e-06	7.03334e-06	33.5905	0.00265204	7.89459e-05	7.03334e-06	0.289027	0.0835364	7.89459e-05	2.09385e-07	4.38419e-14	0.00265204		-0.0172994	7	23.2143
0.103093	33.5495	0.0106281	3.45871	1125.57	33.5581	7.39574e-05	7.39574e-05	33.5581	-0.00859985	-0.000256333	7.39574e-05	0.24535	0.0601964	0.000256333	2.20386e-06	4.857e-12	0.00859985		-0.0172983	8	26.7857
0.102041	33.5177	0.0104123	3.42017	1123.43	33.5264	7.53862e-05	7.53862e-05	33.5264	-0.00868252	-0.000259043	7.53862e-05	0.213503	0.0455837	0.000259043	2.24857e-06	5.05605e-12	0.00868252		-0.0170432	9	30.3571
0.10101	33.4845	0.010203	3.38227	1121.21	33.4952	0.000115791	0.000115791	33.4952	-0.0107606	-0.000321362	0.000115791	0.180304	0.0325094	0.000321362	3.45695e-06	1.19505e-11	0.0107606		-0.0109704	10	33.9286
0.1	33.4474	0.01	3.34474	1118.73	33.4647	0.000301797	0.000301797	33.4647	-0.0173723	-0.000519392	0.000301797	0.143193	0.0205041	0.000519392	9.01835e-06	8.13307e-11	0.0173723		-0.0107606	11	37.5
0.0990099	33.4143	0.00980296	3.30835	1116.52	33.4348	0.000421798	0.000421798	33.4348	-0.0205377	-0.000614639	0.000421798	0.110132	0.012129	0.000614639	1.26155e-05	1.59151e-10	0.0205377		-0.00868252	12	41.0714
0.0969305	33.3523	0.00939553	3.23286	1112.38	33.3721	0.000389083	0.000389083	33.3721	-0.0197252	-0.000591419	0.000389083	0.0481594	0.00231933	0.000591419	1.1659e-05	1.35931e-10	0.0197252		-0.00859985	13	44.6429
0.0955414	33.3086	0.00912816	3.18235	1109.47	33.3301	0.000460993	0.000460993	33.3301	-0.0214707	-0.0006446	0.000460993	0.00447004	1.99812e-05	0.0006446	1.38311e-05	1.913e-10	0.0214707		-0.00499617	14	48.2143
0.09375	33.2587	0.00878906	3.118	1106.14	33.276	0.00029923	0.00029923	33.276	-0.0172983	-0.000520112	0.00029923	-0.0454476	0.00206548	0.000520112	8.99236e-06	8.08626e-11	0.0172983		-0.00402392	15	51.7857
0.0928793	33.2324	0.00862656	3.0866	1104.39	33.2497	0.000301571	0.000301571	33.2497	-0.0173658	-0.000522557	0.000301571	-0.0718066	0.00515618	0.000522557	9.06988e-06	8.22627e-11	0.0173658		-0.000757101	16	55.3571
0.0911854	33.1813	0.00831478	3.02565	1101	33.1986	0.000299269	0.000299269	33.1986	-0.0172994	-0.00052136	0.000299269	-0.122885	0.0151006	0.00052136	9.01451e-06	8.12614e-11	0.0172994		0.00265204	17	58.9286
0.0903614	33.1558	0.00816519	2.99601	1099.31	33.1737	0.000320431	0.000320431	33.1737	-0.0179006	-0.000539893	0.000320431	-0.148365	0.0220121	0.000539893	9.65917e-06	9.32996e-11	0.0179006		0.00788749	18	62.5
0.0887574	33.1082	0.00787788	2.9386	1096.15	33.1253	0.000290472	0.000290472	33.1253	-0.0170432	-0.000514774	0.000290472	-0.195941	0.0383927	0.000514774	8.7689e-06	7.68937e-11	0.0170432		0.00847718	19	66.0714
0.0872093	33.0676	0.00760546	2.8838	1093.46	33.0785	0.000120349	0.000120349	33.0785	-0.0109704	-0.000331756	0.000120349	-0.236611	0.0559849	0.000331756	3.63828e-06	1.32371e-11	0.0109704		0.00875689	20	69.6429
0.0864553	33.0508	0.00747452	2.85741	1092.35	33.0558	2.49617e-05	2.49617e-05	33.0558	-0.00499617	-0.000151167	2.49617e-05	-0.253403	0.064213	0.000151167	7.5514e-07	5.70236e-13	0.00499617		0.0147233	21	73.2143
0.0857143	33.0294	0.00734694	2.83109	1090.94	33.0334	1.61919e-05	1.61919e-05	33.0334	-0.00402392	-0.000121829	1.61919e-05	-0.274806	0.0755183	0.000121829	4.90169e-07	2.40266e-13	0.00402392		0.0157039	22	76.7857
0.0842697	32.989	0.00710138	2.77997	1088.27	32.9898	5.73201e-07	5.73201e-07	32.9898	-0.000757101	-2.29501e-05	5.73201e-07	-0.315158	0.0993248	2.29501e-05	1.73751e-08	3.01895e-16	0.000757101		0.0207165	23	80.3571
0.0828729	32.9563	0.00686792	2.73119	1086.12	32.9476	7.66831e-05	7.66831e-05	32.9476	0.00875689	0.000265712	7.66831e-05	-0.347818	0.120977	0.000265712	2.32743e-06	5.41691e-12	0.00875689		0.0246633	24	83.9286
0.0815217	32.9215	0.00664579	2.68382	1083.83	32.9068	0.000216775	0.000216775	32.9068	0.0147233	0.000447224	0.000216775	-0.38265	0.146421	0.000447224	6.58755e-06	4.33958e-11	0.0147233		0.0267241	25	87.5
0.0802139	32.892	0.00643427	2.63839	1081.88	32.8673	0.000608276	0.000608276	32.8673	0.0246633	0.000749826	0.000608276	-0.412199	0.169908	0.000749826	1.8507e-05	3.4251e-10	0.0246633		0.0270885	26	91.0714
0.0789474	32.8558	0.00623269	2.59388	1079.5	32.8291	0.00071418	0.00071418	32.8291	0.0267241	0.000813377	0.00071418	-0.44838	0.201045	0.000813377	2.17545e-05	4.73259e-10	0.0267241		0.0283023	27	94.6429
0.078125	32.8325	0.00610352	2.56504	1077.98	32.8042	0.00080102	0.00080102	32.8042	0.0283023	0.00086202	0.00080102	-0.471633	0.222437	0.00086202	2.44182e-05	5.96248e-10	0.0283023		0.0291083	28	98.2143
		0	0	0	30.4453	926.916	0	0	0	0	0	0	0	0	0	0	0
		0	0	0	30.4453	926.916	0	0	0	0	0	0	0	0	0	0	0
		0	0	0	30.4453	926.916	0	0	0	0	0	0	0	0	0	0	0
		0	0	0	30.4453	926.916	0	0	0	0	0	0	0	0	0	0	0
		0	0	0	30.4453	926.916	0	0	0	0	0	0	0	0	0	0	0
		0	0	0	30.4453	926.916	0	0	0	0	0	0	0	0	0	0	0
		0	0	0	30.4453	926.916	0	0	0	0	0	0	0	0	0	0	0
		0	0	0	30.4453	926.916	0	0	0	0	0	0	0	0	0	0	0
		0	0	0	30.4453	926.916	0	0	0	0	0	0	0	0	0	0	0
		0	0	0	30.4453	926.916	0	0	0	0	0	0	0	0	0	0	0
		0	0	0	30.4453	926.916	0	0	0	0	0	0	0	0	0	0	0
		0	0	0	30.4453	926.916	0	0	0	0	0	0	0	0	0	0	0
		0	0	0	30.4453	926.916	0	0	0	0	0	0	0	0	0	0	0
		0	0	0	30.4453	926.916	0	0	0	0	0	0	0	0	0	0	0
		0	0	0	30.4453	926.916	0	0	0	0	0	0	0	0	0	0	0
		0	0	0	30.4453	926.916	0	0	0	0	0	0	0	0	0	0	0
		0	0	0	30.4453	926.916	0	0	0	0	0	0	0	0	0	0	0
		0	0	0	30.4453	926.916	0	0	0	0	0	0	0	0	0	0	0
		0	0	0	30.4453	926.916	0	0	0	0	0	0	0	0	0	0	0
		0	0	0	30.4453	926.916	0	0	0	0	0	0	0	0	0	0	0
		0	0	0	30.4453	926.916	0	0	0	0	0	0	0	0	0	0	0
		0	0	0	30.4453	926.916	0	0	0	0	0	0	0	0	0	0	0
		0	0	0	30.4453	926.916	0	0	0	0	0	0	0	0	0	0	0
		0	0	0	30.4453	926.916	0	0	0	0	0	0	0	0	0	0	0
		0	0	0	30.4453	926.916	0	0	0	0	0	0	0	0	0	0	0
		0	0	0	30.4453	926.916	0	0	0	0	0	0	0	0	0	0	0
		0	0	0	30.4453	926.916	0	0	0	0	0	0	0	0	0	0	0
		0	0	0	30.4453	926.916	0	0	0	0	0	0	0	0	0	0	0
		0	0	0	30.4453	926.916	0	0	0	0	0	0	0	0	0	0	0
		0	0	0	30.4453	926.916	0	0	0	0	0	0	0	0	0	0	0
		0	0	0	30.4453	926.916	0	0	0	0	0	0	0	0	0	0	0
		0	0	0	30.4453	926.916	0	0	0	0	0	0	0	0	0	0	0
		0	0	0	30.4453	926.916	0	0	0	0	0	0	0	0	0	0	0
		0	0	0	30.4453	926.916	0	0	0	0	0	0	0	0	0	0	0
		0	0	0	30.4453	926.916	0	0	0	0	0	0	0	0	0	0	0
		0	0	0	30.4453	926.916	0	0	0	0	0	0	0	0	0	0	0
		0	0	0	30.4453	926.916	0	0	0	0	0	0	0	0	0	0	0
		0	0	0	30.4453	926.916	0	0	0	0	0	0	0	0	0	0	0
		0	0	0	30.4453	926.916	0	0	0	0	0	0	0	0	0	0	0
		0	0	0	30.4453	926.916	0	0	0	0	0	0	0	0	0	0	0
		0	0	0	30.4453	926.916	0	0	0	0	0	0	0	0	0	0	0
		0	0	0	30.4453	926.916	0	0	0	0	0	0	0	0	0	0	0
		0	0	0	30.4453	926.916	0	0	0	0	0	0	0	0	0	0	0
		0	0	0	30.4453	926.916	0	0	0	0	0	0	0	0	0	0	0
		0	0	0	30.4453	926.916	0	0	0	0	0	0	0	0	0	0	0
		0	0	0	30.4453	926.916	0	0	0	0	0	0	0	0	0	0	0
		0	0	0	30.4453	926.916	0	0	0	0	0	0	0	0	0	0	0
		0	0	0	30.4453	926.916	0	0	0	0	0	0	0	0	0	0	0
		0	0	0	30.4453	926.916	0	0	0	0	0	0	0	0	0	0	0
		0	0	0	30.4453	926.916	0	0	0	0	0	0	0	0	0	0	0
		0	0	0	30.4453	926.916	0	0	0	0	0	0	0	0	0	0	0
		0	0	0	30.4453	926.916	0	0	0	0	0	0	0	0	0	0	0
		0	0	0	30.4453	926.916	0	0	0	0	0	0	0	0	0	0	0
2.6511	932.517	0.253801	88.377	31059.2			0.00832676	11.5126	-2.52243e-12	-6.53106e-06	0.00832676	-1.98952e-13	2.55084	0.0128998	0.000250113	3.80516e-09	0.429608
ym	33.3042
Regression parameters					max:	0.0327763
Number	28		qe = 1/b	0.0328458	±	6.94676e-05	mM		Number of model parameter			26
Delta	0.0780857		kPSO = (b*b)/m	30.6984	±	0.838153	mM-1 *min-1
y-intercept (b)	30.4453				max:	31.5366
slope (m)	30.1943
Variance of fit (s²)	0.00032026
(sigma a)²	0.00104094
Y-intercept error	0.0645272
(sigma b)²	0.114839
slope error	0.677758
sigma s	0.0178958
P.E.	0.0119305
Validation coefficients
coefficient of determination, R2	0.996736
Adjusted R2, R2 adj	0.911863
Sum of Square Error, SSE	0.00832676
Chi-Square	0.000250113
Mean Square error, MSE	0.000297384
Root Mean Square error, RMSE	0.0172448

## Sheet: NH4VO3-SW-GNP reg PSO
Least-Squares Fit to a Straight Line										2023-01-13 13:23:19
Sample272	250 ml 5 mM NH4Cl, 0.04 mM NH4VO3, 500 mg GNP reg.
PSO, 7.4 - 11.5 min	1/q = f(1/t)							linear regression formula
1/Time (1/min)	1/q (L/mmol)	xi²	xi*yi	yi²	a+bxi	delta xi²	delta xi²-vorhanden	pred. yi	yi-pred y (L/mmol)	"J"/B	"J"*"J"	yi-ym	"M"*"M"	ABS((Yi-Ypre)/yi)	ABS("J"*"J")/yi	"P"*"P"	ABS(yi-ypred)		Residuals (mmol/L)	Position, i	Probability (%)
0.135135	39.2767	0.0182615	5.30767	1542.66	39.1094	0.0280103	0.0280103	39.1094	0.167363	0.00426112	0.0280103	2.76055	7.62062	0.00426112	0.000716204	5.12948e-07	0.167363		-0.105789	1	1.92308
0.134228	39.1411	0.0180172	5.25384	1532.03	39.0062	0.0182143	0.0182143	39.0062	0.13496	0.00344805	0.0182143	2.62494	6.89032	0.00344805	0.00046696	2.18052e-07	0.13496		-0.101617	2	5.76923
0.13245	38.9098	0.0175431	5.15362	1513.97	38.8039	0.0112286	0.0112286	38.8039	0.105965	0.00272335	0.0112286	2.39364	5.72951	0.00272335	0.000289368	8.37337e-08	0.105965		-0.0975387	3	9.61538
0.130719	38.6864	0.0170874	5.05704	1496.64	38.6068	0.00632714	0.00632714	38.6068	0.0795433	0.00205611	0.00632714	2.1702	4.70978	0.00205611	0.000163887	2.68588e-08	0.0795433		-0.0961018	4	13.4615
0.129032	38.4446	0.0166493	4.9606	1477.99	38.4149	0.000883589	0.000883589	38.4149	0.0297252	0.000773196	0.000883589	1.92845	3.71893	0.000773196	2.30012e-05	5.29055e-10	0.0297252		-0.0884811	5	17.3077
0.127389	38.2223	0.0162278	4.86909	1460.95	38.2279	3.06085e-05	3.06085e-05	38.2279	-0.0055325	-0.000144745	3.06085e-05	1.70615	2.91095	0.000144745	8.00687e-07	6.41099e-13	0.0055325		-0.0773396	6	21.1538
0.125786	38.0298	0.0158222	4.78363	1446.27	38.0455	0.000246354	0.000246354	38.0455	-0.0156957	-0.00041272	0.000246354	1.51365	2.29114	0.00041272	6.47524e-06	4.19287e-11	0.0156957		-0.0748452	7	25
0.124224	37.8287	0.0154315	4.69922	1431.01	37.8677	0.00151956	0.00151956	37.8677	-0.0389815	-0.00103047	0.00151956	1.31256	1.72281	0.00103047	4.01281e-05	1.61026e-09	0.0389815		-0.0681859	8	28.8462
0.121951	37.543	0.0148721	4.57842	1409.48	37.6091	0.00437467	0.00437467	37.6091	-0.0661413	-0.00176175	0.00437467	1.02682	1.05436	0.00176175	0.000116319	1.35302e-08	0.0661413		-0.0661413	9	32.6923
0.120482	37.3781	0.0145159	4.50339	1397.12	37.442	0.00407342	0.00407342	37.442	-0.0638234	-0.00170751	0.00407342	0.861946	0.742951	0.00170751	0.000108793	1.18359e-08	0.0638234		-0.0638234	10	36.5385
0.119048	37.2014	0.0141723	4.42874	1383.94	37.2787	0.00598141	0.00598141	37.2787	-0.0773396	-0.00207894	0.00598141	0.685217	0.469523	0.00207894	0.000160451	2.57445e-08	0.0773396		-0.0511313	11	40.3846
0.117647	37.0309	0.0138408	4.35658	1371.29	37.1194	0.00782891	0.00782891	37.1194	-0.0884811	-0.00238939	0.00782891	0.514704	0.26492	0.00238939	0.000210912	4.44838e-08	0.0884811		-0.0389815	12	44.2308
0.114943	36.71	0.0132118	4.21954	1347.62	36.8116	0.0103261	0.0103261	36.8116	-0.101617	-0.00276811	0.0103261	0.193814	0.037564	0.00276811	0.000280511	7.86864e-08	0.101617		-0.0275015	13	48.0769
0.11236	36.4119	0.0126247	4.09123	1325.83	36.5177	0.0111913	0.0111913	36.5177	-0.105789	-0.00290534	0.0111913	-0.104279	0.0108741	0.00290534	0.000306462	9.39187e-08	0.105789		-0.0156957	14	51.9231
0.10989	36.1406	0.0120758	3.97149	1306.14	36.2367	0.00923555	0.00923555	36.2367	-0.0961018	-0.00265911	0.00923555	-0.375594	0.141071	0.00265911	0.000254867	6.49574e-08	0.0961018		-0.0055325	15	55.7692
0.107527	35.8702	0.011562	3.85702	1286.67	35.9678	0.00951379	0.00951379	35.9678	-0.0975387	-0.00271921	0.00951379	-0.645947	0.417247	0.00271921	0.000264509	6.99649e-08	0.0975387		0.00324682	16	59.6154
0.105263	35.6353	0.0110803	3.75109	1269.88	35.7102	0.0056018	0.0056018	35.7102	-0.0748452	-0.00210031	0.0056018	-0.880847	0.775891	0.00210031	0.000156868	2.46077e-08	0.0748452		0.0260731	17	63.4615
0.103093	35.395	0.0106281	3.64897	1252.81	35.4632	0.00464932	0.00464932	35.4632	-0.0681859	-0.00192643	0.00464932	-1.12116	1.257	0.00192643	0.000131103	1.71879e-08	0.0681859		0.0297252	18	67.3077
0.10101	35.1751	0.010203	3.55304	1237.29	35.2262	0.00261441	0.00261441	35.2262	-0.0511313	-0.00145362	0.00261441	-1.3411	1.79854	0.00145362	7.42178e-05	5.50827e-09	0.0511313		0.0670448	19	71.1538
0.0985222	34.9156	0.00970662	3.43996	1219.1	34.9431	0.000756333	0.000756333	34.9431	-0.0275015	-0.000787656	0.000756333	-1.60057	2.56183	0.000787656	2.16447e-05	4.68493e-10	0.0275015		0.0795433	20	75
0.0966184	34.7297	0.00933511	3.35553	1206.15	34.7265	1.05418e-05	1.05418e-05	34.7265	0.00324682	9.34881e-05	1.05418e-05	-1.78646	3.19145	9.34881e-05	3.03567e-07	9.21529e-14	0.00324682		0.0889342	21	78.8462
0.0943396	34.4933	0.00889996	3.25408	1189.78	34.4672	0.000679807	0.000679807	34.4672	0.0260731	0.00075589	0.000679807	-2.02294	4.09227	0.00075589	1.97233e-05	3.89009e-10	0.0260731		0.105965	22	82.6923
0.0925926	34.3354	0.00857339	3.17921	1178.92	34.2684	0.00449501	0.00449501	34.2684	0.0670448	0.00195264	0.00449501	-2.18076	4.75573	0.00195264	0.000131171	1.72058e-08	0.0670448		0.122874	23	86.5385
0.0909091	34.1657	0.00826446	3.10598	1167.3	34.0768	0.0079093	0.0079093	34.0768	0.0889342	0.00260302	0.0079093	-2.35044	5.52458	0.00260302	0.000232102	5.38714e-08	0.0889342		0.13496	24	90.3846
0.0888889	33.9698	0.00790123	3.01954	1153.95	33.8469	0.015098	0.015098	33.8469	0.122874	0.00361715	0.015098	-2.54638	6.48407	0.00361715	0.000446066	1.98975e-07	0.122874		0.152976	25	94.2308
0.0869565	33.78	0.00756144	2.93739	1141.09	33.627	0.0234016	0.0234016	33.627	0.152976	0.00452859	0.0234016	-2.73617	7.48663	0.00452859	0.000695917	4.84301e-07	0.152976		0.167363	26	98.0769
		0	0	0	23.7321	563.213	0	0	0	0	0	0	0	0	0	0	0
		0	0	0	23.7321	563.213	0	0	0	0	0	0	0	0	0	0	0
		0	0	0	23.7321	563.213	0	0	0	0	0	0	0	0	0	0	0
		0	0	0	23.7321	563.213	0	0	0	0	0	0	0	0	0	0	0
		0	0	0	23.7321	563.213	0	0	0	0	0	0	0	0	0	0	0
		0	0	0	23.7321	563.213	0	0	0	0	0	0	0	0	0	0	0
		0	0	0	23.7321	563.213	0	0	0	0	0	0	0	0	0	0	0
		0	0	0	23.7321	563.213	0	0	0	0	0	0	0	0	0	0	0
		0	0	0	23.7321	563.213	0	0	0	0	0	0	0	0	0	0	0
		0	0	0	23.7321	563.213	0	0	0	0	0	0	0	0	0	0	0
		0	0	0	23.7321	563.213	0	0	0	0	0	0	0	0	0	0	0
		0	0	0	23.7321	563.213	0	0	0	0	0	0	0	0	0	0	0
		0	0	0	23.7321	563.213	0	0	0	0	0	0	0	0	0	0	0
		0	0	0	23.7321	563.213	0	0	0	0	0	0	0	0	0	0	0
		0	0	0	23.7321	563.213	0	0	0	0	0	0	0	0	0	0	0
		0	0	0	23.7321	563.213	0	0	0	0	0	0	0	0	0	0	0
		0	0	0	23.7321	563.213	0	0	0	0	0	0	0	0	0	0	0
		0	0	0	23.7321	563.213	0	0	0	0	0	0	0	0	0	0	0
		0	0	0	23.7321	563.213	0	0	0	0	0	0	0	0	0	0	0
		0	0	0	23.7321	563.213	0	0	0	0	0	0	0	0	0	0	0
		0	0	0	23.7321	563.213	0	0	0	0	0	0	0	0	0	0	0
		0	0	0	23.7321	563.213	0	0	0	0	0	0	0	0	0	0	0
		0	0	0	23.7321	563.213	0	0	0	0	0	0	0	0	0	0	0
		0	0	0	23.7321	563.213	0	0	0	0	0	0	0	0	0	0	0
		0	0	0	23.7321	563.213	0	0	0	0	0	0	0	0	0	0	0
		0	0	0	23.7321	563.213	0	0	0	0	0	0	0	0	0	0	0
		0	0	0	23.7321	563.213	0	0	0	0	0	0	0	0	0	0	0
		0	0	0	23.7321	563.213	0	0	0	0	0	0	0	0	0	0	0
		0	0	0	23.7321	563.213	0	0	0	0	0	0	0	0	0	0	0
		0	0	0	23.7321	563.213	0	0	0	0	0	0	0	0	0	0	0
		0	0	0	23.7321	563.213	0	0	0	0	0	0	0	0	0	0	0
		0	0	0	23.7321	563.213	0	0	0	0	0	0	0	0	0	0	0
		0	0	0	23.7321	563.213	0	0	0	0	0	0	0	0	0	0	0
		0	0	0	23.7321	563.213	0	0	0	0	0	0	0	0	0	0	0
		0	0	0	23.7321	563.213	0	0	0	0	0	0	0	0	0	0	0
		0	0	0	23.7321	563.213	0	0	0	0	0	0	0	0	0	0	0
		0	0	0	23.7321	563.213	0	0	0	0	0	0	0	0	0	0	0
		0	0	0	23.7321	563.213	0	0	0	0	0	0	0	0	0	0	0
		0	0	0	23.7321	563.213	0	0	0	0	0	0	0	0	0	0	0
		0	0	0	23.7321	563.213	0	0	0	0	0	0	0	0	0	0	0
		0	0	0	23.7321	563.213	0	0	0	0	0	0	0	0	0	0	0
		0	0	0	23.7321	563.213	0	0	0	0	0	0	0	0	0	0	0
		0	0	0	23.7321	563.213	0	0	0	0	0	0	0	0	0	0	0
		0	0	0	23.7321	563.213	0	0	0	0	0	0	0	0	0	0	0
		0	0	0	23.7321	563.213	0	0	0	0	0	0	0	0	0	0	0
		0	0	0	23.7321	563.213	0	0	0	0	0	0	0	0	0	0	0
		0	0	0	23.7321	563.213	0	0	0	0	0	0	0	0	0	0	0
		0	0	0	23.7321	563.213	0	0	0	0	0	0	0	0	0	0	0
		0	0	0	23.7321	563.213	0	0	0	0	0	0	0	0	0	0	0
		0	0	0	23.7321	563.213	0	0	0	0	0	0	0	0	0	0	0
		0	0	0	23.7321	563.213	0	0	0	0	0	0	0	0	0	0	0
		0	0	0	23.7321	563.213	0	0	0	0	0	0	0	0	0	0	0
		0	0	0	23.7321	563.213	0	0	0	0	0	0	0	0	0	0	0
		0	0	0	23.7321	563.213	0	0	0	0	0	0	0	0	0	0	0
		0	0	0	23.7321	563.213	0	0	0	0	0	0	0	0	0	0	0
2.921	949.421	0.334069	107.336	34745.9			0.194202	11.7212	9.52838e-12	-3.26963e-05	0.194202	-7.81597e-14	76.6606	0.0536579	0.00531876	2.04941e-06	1.95741
ym	36.5162
Regression parameters					max:	0.041671
Number	26		qe = 1/b	0.042137	±	0.000465968	mM		Number of model parameter			24
Delta	0.15354		kPSO = (b*b)/m	4.9495	±	0.217618	mM-1 *min-1
y-intercept (b)	23.7321				max:	5.16712
slope (m)	113.792
Variance of fit (s²)	0.00809174
(sigma a)²	0.0176058
Y-intercept error	0.265374
(sigma b)²	1.37023
slope error	2.34114
sigma s	0.0899541
P.E.	0.0599694
Validation coefficients
coefficient of determination, R2	0.997467
Adjusted R2, R2 adj	0.936668
Sum of Square Error, SSE	0.194202
Chi-Square	0.00531876
Mean Square error, MSE	0.0074693
Root Mean Square error, RMSE	0.0864251

## Sheet: NH4VO3-DW-0.5g GNP PSO
Least-Squares Fit to a Straight Line									2023-03-01 13:42:16
Sample108	0.04 mM VO3 in 250 ml DW, 500 mg GNP
PSO, 7.0 - 18.0 min	1/q = f(1/t)							linear regression formula
1/Time (1/min)	1/q (L/mmol)	xi²	xi*yi	yi²	a+bxi	delta xi²	delta xi²-vorhanden	pred. yi	yi-pred y (L/mmol)	"J"/B	"J"*"J"	yi-ym	"M"*"M"	ABS((Yi-Ypre)/yi)	ABS("J"*"J")/yi	"P"*"P"	ABS(yi-ypred)		Residuals (mmol/L)	Position, i	Probability (%)
0.142857	75.7179	0.0204082	10.8168	5733.2	75.6402	0.00602866	0.00602866	75.6402	0.0776444	0.00102544	0.00602866	4.89662	23.9769	0.00102544	7.97017e-05	6.35236e-09	0.0776444		-0.171195	1	1.6129
0.140845	75.47	0.0198373	10.6296	5695.72	75.4088	0.00374515	0.00374515	75.4088	0.0611976	0.000810886	0.00374515	4.64873	21.6107	0.000810886	4.96646e-05	2.46657e-09	0.0611976		-0.121374	2	4.83871
0.137931	75.0678	0.019025	10.3542	5635.18	75.0736	3.32305e-05	3.32305e-05	75.0736	-0.00576459	-7.67917e-05	3.32305e-05	4.24658	18.0334	7.67917e-05	4.42638e-07	1.95929e-13	0.00576459		-0.10332	3	8.06452
0.135135	74.6987	0.0182615	10.0944	5579.89	74.752	0.00284461	0.00284461	74.752	-0.0533349	-0.000714001	0.00284461	3.8774	15.0342	0.000714001	3.8054e-05	1.44811e-09	0.0533349		-0.0937248	4	11.2903
0.13245	74.3495	0.0175431	9.84761	5527.84	74.4432	0.00878434	0.00878434	74.4432	-0.0937248	-0.0012606	0.00878434	3.52819	12.4481	0.0012606	0.000118001	1.39241e-08	0.0937248		-0.0533349	5	14.5161
0.12987	74.1008	0.0168663	9.62348	5490.93	74.1464	0.00207768	0.00207768	74.1464	-0.0455815	-0.000615129	0.00207768	3.27954	10.7554	0.000615129	2.80213e-05	7.85192e-10	0.0455815		-0.0514864	6	17.7419
0.127389	73.8269	0.0162278	9.4047	5450.42	73.8609	0.00115605	0.00115605	73.8609	-0.0340008	-0.000460547	0.00115605	3.00567	9.03403	0.000460547	1.56517e-05	2.44977e-10	0.0340008		-0.0455815	7	20.9677
0.125	73.5509	0.015625	9.19387	5409.74	73.5862	0.00124298	0.00124298	73.5862	-0.035256	-0.000479341	0.00124298	2.72966	7.45106	0.000479341	1.68915e-05	2.85324e-10	0.035256		-0.0398626	8	24.1935
0.122699	73.2817	0.0150551	8.99162	5370.21	73.3216	0.00158903	0.00158903	73.3216	-0.0398626	-0.000543964	0.00158903	2.46042	6.05368	0.000543964	2.16721e-05	4.69678e-10	0.0398626		-0.0375779	9	27.4194
0.120482	73.015	0.0145159	8.79699	5331.19	73.0665	0.00265085	0.00265085	73.0665	-0.0514864	-0.000705148	0.00265085	2.19373	4.81246	0.000705148	3.62799e-05	1.31623e-09	0.0514864		-0.035256	10	30.6452
0.118343	72.828	0.0140051	8.6187	5303.92	72.8205	5.68704e-05	5.68704e-05	72.8205	0.00754124	0.000103549	5.68704e-05	2.00675	4.02703	0.000103549	7.80967e-07	6.09909e-13	0.00754124		-0.0340008	11	33.871
0.116279	72.6015	0.0135208	8.44204	5270.98	72.583	0.000342296	0.000342296	72.583	0.0185012	0.000254832	0.000342296	1.78028	3.16938	0.000254832	4.71592e-06	2.22399e-11	0.0185012		-0.0285537	12	37.0968
0.112994	72.1676	0.0127677	8.15453	5208.17	72.2052	0.0014121	0.0014121	72.2052	-0.0375779	-0.000520703	0.0014121	1.34636	1.8127	0.000520703	1.95568e-05	3.82467e-10	0.0375779		-0.0183797	13	40.3226
0.10989	71.8298	0.0120758	7.89338	5159.51	71.8481	0.000337812	0.000337812	71.8481	-0.0183797	-0.000255878	0.000337812	1.00849	1.01705	0.000255878	4.70175e-06	2.21065e-11	0.0183797		-0.00688236	14	43.5484
0.106383	71.4162	0.0113173	7.59746	5100.27	71.4447	0.000815313	0.000815313	71.4447	-0.0285537	-0.000399821	0.000815313	0.594901	0.353907	0.000399821	1.14118e-05	1.30229e-10	0.0285537		-0.00576459	15	46.7742
0.102041	70.9643	0.0104123	7.24125	5035.93	70.9453	0.000361142	0.000361142	70.9453	0.0190037	0.000267793	0.000361142	0.142991	0.0204464	0.000267793	5.09043e-06	2.59125e-11	0.0190037		0.00376744	16	50
0.0990099	70.6004	0.00980296	6.99014	4984.41	70.5966	1.41936e-05	1.41936e-05	70.5966	0.00376744	5.33629e-05	1.41936e-05	-0.220883	0.0487894	5.33629e-05	2.01052e-07	4.0422e-14	0.00376744		0.00754124	17	53.2258
0.0961538	70.3078	0.00924556	6.76037	4943.19	70.2681	0.00158025	0.00158025	70.2681	0.0397524	0.000565405	0.00158025	-0.513422	0.263603	0.000565405	2.24889e-05	5.05751e-10	0.0397524		0.0120116	18	56.4516
0.0925926	69.9281	0.00857339	6.47483	4889.95	69.8584	0.00485777	0.00485777	69.8584	0.0696977	0.000996705	0.00485777	-0.893118	0.797661	0.000996705	6.95374e-05	4.83545e-09	0.0696977		0.0185012	19	59.6774
0.0892857	69.5393	0.00797194	6.20886	4835.71	69.4781	0.00374744	0.00374744	69.4781	0.0612164	0.000880313	0.00374744	-1.28198	1.64348	0.000880313	5.3937e-05	2.90921e-09	0.0612164		0.0190037	20	62.9032
0.0862069	69.183	0.00743163	5.96405	4786.29	69.1239	0.00349328	0.00349328	69.1239	0.059104	0.000854314	0.00349328	-1.63824	2.68383	0.000854314	5.05365e-05	2.55394e-09	0.059104		0.0318554	21	66.129
0.0833333	68.9036	0.00694444	5.74197	4747.71	68.7934	0.012159	0.012159	68.7934	0.110268	0.00160032	0.012159	-1.91762	3.67725	0.00160032	0.000176746	3.12393e-08	0.110268		0.0397524	22	69.3548
0.0793651	68.429	0.00629882	5.43087	4682.53	68.3369	0.00847474	0.00847474	68.3369	0.0920584	0.00134531	0.00847474	-2.39228	5.72302	0.00134531	0.000124014	1.53795e-08	0.0920584		0.059104	23	72.5806
0.0757576	68.0327	0.00573921	5.15399	4628.45	67.922	0.0122698	0.0122698	67.922	0.110769	0.00162817	0.0122698	-2.78853	7.77592	0.00162817	0.000180645	3.26326e-08	0.110769		0.0611976	24	75.8065
0.0724638	67.615	0.005251	4.89964	4571.79	67.5431	0.00517051	0.00517051	67.5431	0.0719063	0.00106347	0.00517051	-3.20627	10.2802	0.00106347	7.65513e-05	5.8601e-09	0.0719063		0.0612164	25	79.0323
0.0694444	67.2078	0.00482253	4.66721	4516.89	67.1958	0.000144278	0.000144278	67.1958	0.0120116	0.000178723	0.000144278	-3.61347	13.0572	0.000178723	2.14712e-06	4.61015e-12	0.0120116		0.0696977	26	82.2581
0.0662252	66.8573	0.00438577	4.42764	4469.9	66.8255	0.00101477	0.00101477	66.8255	0.0318554	0.000476469	0.00101477	-3.96393	15.7128	0.000476469	1.51854e-05	2.30595e-10	0.0318554		0.0719063	27	85.4839
0.0636943	66.5275	0.00405696	4.23742	4425.9	66.5344	4.73669e-05	4.73669e-05	66.5344	-0.00688236	-0.000103451	4.73669e-05	-4.29379	18.4367	0.000103451	7.11916e-07	5.06824e-13	0.00688236		0.0776444	28	88.7097
0.0613497	66.1433	0.00376378	4.05787	4374.93	66.2647	0.0147316	0.0147316	66.2647	-0.121374	-0.00183501	0.0147316	-4.67798	21.8835	0.00183501	0.000222314	4.94235e-08	0.121374		0.0920584	29	91.9355
0.0588235	65.8708	0.00346021	3.87475	4338.96	65.9741	0.0106751	0.0106751	65.9741	-0.10332	-0.00156853	0.0106751	-4.9505	24.5075	0.00156853	0.000161808	2.61818e-08	0.10332		0.110268	30	95.1613
0.0555556	65.427	0.00308642	3.63483	4280.69	65.5982	0.0293078	0.0293078	65.5982	-0.171195	-0.00261658	0.0293078	-5.39428	29.0983	0.00261658	0.000446777	1.9961e-07	0.171195		0.110769	31	98.3871
		0	0	0	59.2078	3505.56	0	0	0	0	0	0	0	0	0	0	0
		0	0	0	59.2078	3505.56	0	0	0	0	0	0	0	0	0	0	0
		0	0	0	59.2078	3505.56	0	0	0	0	0	0	0	0	0	0	0
		0	0	0	59.2078	3505.56	0	0	0	0	0	0	0	0	0	0	0
		0	0	0	59.2078	3505.56	0	0	0	0	0	0	0	0	0	0	0
		0	0	0	59.2078	3505.56	0	0	0	0	0	0	0	0	0	0	0
		0	0	0	59.2078	3505.56	0	0	0	0	0	0	0	0	0	0	0
		0	0	0	59.2078	3505.56	0	0	0	0	0	0	0	0	0	0	0
		0	0	0	59.2078	3505.56	0	0	0	0	0	0	0	0	0	0	0
		0	0	0	59.2078	3505.56	0	0	0	0	0	0	0	0	0	0	0
		0	0	0	59.2078	3505.56	0	0	0	0	0	0	0	0	0	0	0
		0	0	0	59.2078	3505.56	0	0	0	0	0	0	0	0	0	0	0
		0	0	0	59.2078	3505.56	0	0	0	0	0	0	0	0	0	0	0
		0	0	0	59.2078	3505.56	0	0	0	0	0	0	0	0	0	0	0
		0	0	0	59.2078	3505.56	0	0	0	0	0	0	0	0	0	0	0
		0	0	0	59.2078	3505.56	0	0	0	0	0	0	0	0	0	0	0
		0	0	0	59.2078	3505.56	0	0	0	0	0	0	0	0	0	0	0
		0	0	0	59.2078	3505.56	0	0	0	0	0	0	0	0	0	0	0
		0	0	0	59.2078	3505.56	0	0	0	0	0	0	0	0	0	0	0
		0	0	0	59.2078	3505.56	0	0	0	0	0	0	0	0	0	0	0
		0	0	0	59.2078	3505.56	0	0	0	0	0	0	0	0	0	0	0
		0	0	0	59.2078	3505.56	0	0	0	0	0	0	0	0	0	0	0
		0	0	0	59.2078	3505.56	0	0	0	0	0	0	0	0	0	0	0
		0	0	0	59.2078	3505.56	0	0	0	0	0	0	0	0	0	0	0
		0	0	0	59.2078	3505.56	0	0	0	0	0	0	0	0	0	0	0
		0	0	0	59.2078	3505.56	0	0	0	0	0	0	0	0	0	0	0
		0	0	0	59.2078	3505.56	0	0	0	0	0	0	0	0	0	0	0
		0	0	0	59.2078	3505.56	0	0	0	0	0	0	0	0	0	0	0
		0	0	0	59.2078	3505.56	0	0	0	0	0	0	0	0	0	0	0
		0	0	0	59.2078	3505.56	0	0	0	0	0	0	0	0	0	0	0
		0	0	0	59.2078	3505.56	0	0	0	0	0	0	0	0	0	0	0
		0	0	0	59.2078	3505.56	0	0	0	0	0	0	0	0	0	0	0
		0	0	0	59.2078	3505.56	0	0	0	0	0	0	0	0	0	0	0
		0	0	0	59.2078	3505.56	0	0	0	0	0	0	0	0	0	0	0
		0	0	0	59.2078	3505.56	0	0	0	0	0	0	0	0	0	0	0
		0	0	0	59.2078	3505.56	0	0	0	0	0	0	0	0	0	0	0
		0	0	0	59.2078	3505.56	0	0	0	0	0	0	0	0	0	0	0
		0	0	0	59.2078	3505.56	0	0	0	0	0	0	0	0	0	0	0
		0	0	0	59.2078	3505.56	0	0	0	0	0	0	0	0	0	0	0
		0	0	0	59.2078	3505.56	0	0	0	0	0	0	0	0	0	0	0
		0	0	0	59.2078	3505.56	0	0	0	0	0	0	0	0	0	0	0
		0	0	0	59.2078	3505.56	0	0	0	0	0	0	0	0	0	0	0
		0	0	0	59.2078	3505.56	0	0	0	0	0	0	0	0	0	0	0
		0	0	0	59.2078	3505.56	0	0	0	0	0	0	0	0	0	0	0
		0	0	0	59.2078	3505.56	0	0	0	0	0	0	0	0	0	0	0
		0	0	0	59.2078	3505.56	0	0	0	0	0	0	0	0	0	0	0
		0	0	0	59.2078	3505.56	0	0	0	0	0	0	0	0	0	0	0
		0	0	0	59.2078	3505.56	0	0	0	0	0	0	0	0	0	0	0
		0	0	0	59.2078	3505.56	0	0	0	0	0	0	0	0	0	0	0
		0	0	0	59.2078	3505.56	0	0	0	0	0	0	0	0	0	0	0
3.12985	2195.46	0.338299	224.225	155780			0.141166	27.1044	-2.31637e-12	-5.04372e-05	0.141166	1.56319e-13	295.2	0.0242606	0.00205424	3.99243e-07	1.69259
ym	70.8213
Regression parameters					max:	0.0168758
Number	31		qe = 1/b	0.0168897	±	4.17338e-05	mM		Number of model parameter			29
Delta	0.691303		kPSO = (b*b)/m	30.4759	±	0.524281	mM-1 *min-1
y-intercept (b)	59.2078				max:	30.6507
slope (m)	115.027
Variance of fit (s²)	0.00486779
(sigma a)²	0.00238212
Y-intercept error	0.048807
(sigma b)²	0.218285
slope error	0.46721
sigma s	0.0697696
P.E.	0.046513
Validation coefficients
coefficient of determination, R2	0.999522
Adjusted R2, R2 adj	0.985654
Sum of Square Error, SSE	0.141166
Chi-Square	0.00205424
Mean Square error, MSE	0.00455374
Root Mean Square error, RMSE	0.0674814

## Sheet: NH4VO3-DW-0.625g GNP PSO
Least-Squares Fit to a Straight Line									2023-03-01 15:27:08
Sample110	0.04 mM VO3 in 250 ml DW, 625 mg GNP
PSO, 7.0 - 18.0 min	1/q = f(1/t)							linear regression formula
1/Time (1/min)	1/q (L/mmol)	xi²	xi*yi	yi²	a+bxi	delta xi²	delta xi²-vorhanden	pred. yi	yi-pred y (L/mmol)	"J"/B	"J"*"J"	yi-ym	"M"*"M"	ABS((Yi-Ypre)/yi)	ABS("J"*"J")/yi	"P"*"P"	ABS(yi-ypred)		Residuals (mmol/L)	Position, i	Probability (%)
0.142857	66.2743	0.0204082	9.46776	4392.29	66.1182	0.024374	0.024374	66.1182	0.156122	0.00235569	0.024374	4.49603	20.2143	0.00235569	0.000368643	1.35898e-07	0.156122		-0.0797738	1	1.6129
0.140845	66.0251	0.0198373	9.29931	4359.31	65.9098	0.0132987	0.0132987	65.9098	0.11532	0.00174661	0.0132987	4.24679	18.0353	0.00174661	0.000201771	4.07114e-08	0.11532		-0.0743826	2	4.83871
0.137931	65.6792	0.019025	9.0592	4313.76	65.6079	0.00508328	0.00508328	65.6079	0.0712971	0.00108554	0.00508328	3.9009	15.217	0.00108554	7.74797e-05	6.0031e-09	0.0712971		-0.064304	3	8.06452
0.135135	65.3783	0.0182615	8.83491	4274.33	65.3183	0.00360663	0.00360663	65.3183	0.0600552	0.000918579	0.00360663	3.60003	12.9602	0.000918579	5.52162e-05	3.04883e-09	0.0600552		-0.0556446	4	11.2903
0.13245	65.0601	0.0175431	8.61724	4232.82	65.0401	0.000399606	0.000399606	65.0401	0.0199901	0.000307256	0.000399606	3.28184	10.7704	0.000307256	6.14399e-06	3.77486e-11	0.0199901		-0.0555544	5	14.5161
0.12987	64.7538	0.0168663	8.40959	4193.06	64.7729	0.000363009	0.000363009	64.7729	-0.0190528	-0.000294235	0.000363009	2.9755	8.85363	0.000294235	5.60434e-06	3.14087e-11	0.0190528		-0.0550402	6	17.7419
0.127389	64.4897	0.0162278	8.21525	4158.92	64.5158	0.000679067	0.000679067	64.5158	-0.0260589	-0.000404079	0.000679067	2.71143	7.35183	0.000404079	1.05256e-05	1.10788e-10	0.0260589		-0.0525513	7	20.9677
0.125	64.2128	0.015625	8.0266	4123.28	64.2684	0.00308629	0.00308629	64.2684	-0.0555544	-0.00086516	0.00308629	2.4345	5.92677	0.00086516	4.80219e-05	2.3061e-09	0.0555544		-0.0493172	8	24.1935
0.122699	63.9657	0.0150551	7.84855	4091.61	64.03	0.00413501	0.00413501	64.03	-0.064304	-0.00100529	0.00413501	2.18742	4.78481	0.00100529	6.45792e-05	4.17047e-09	0.064304		-0.0482116	9	27.4194
0.120482	63.7205	0.0145159	7.67717	4060.31	63.8003	0.00636386	0.00636386	63.8003	-0.0797738	-0.00125193	0.00636386	1.94224	3.7723	0.00125193	9.97465e-05	9.94936e-09	0.0797738		-0.0385276	10	30.6452
0.118343	63.5305	0.0140051	7.51841	4036.13	63.5788	0.00232436	0.00232436	63.5788	-0.0482116	-0.000758873	0.00232436	1.75225	3.07037	0.000758873	3.65588e-05	1.33654e-09	0.0482116		-0.035571	11	33.871
0.116279	63.3156	0.0135208	7.36228	4008.87	63.3649	0.00243219	0.00243219	63.3649	-0.0493172	-0.000778911	0.00243219	1.53731	2.36334	0.000778911	3.83838e-05	1.47332e-09	0.0493172		-0.0260589	12	37.0968
0.112994	62.9721	0.0127677	7.11549	3965.49	63.0247	0.00276164	0.00276164	63.0247	-0.0525513	-0.000834518	0.00276164	1.19381	1.42518	0.000834518	4.38185e-05	1.92006e-09	0.0525513		-0.0260293	13	40.3226
0.10989	62.6474	0.0120758	6.88433	3924.7	62.7031	0.00309632	0.00309632	62.7031	-0.0556446	-0.000888218	0.00309632	0.869141	0.755407	0.000888218	4.93807e-05	2.43845e-09	0.0556446		-0.0190528	14	43.5484
0.106383	62.2654	0.0113173	6.62398	3876.98	62.3398	0.00553277	0.00553277	62.3398	-0.0743826	-0.00119461	0.00553277	0.487092	0.237259	0.00119461	8.87519e-05	7.8769e-09	0.0743826		-0.015407	15	46.7742
0.102041	61.8639	0.0104123	6.31265	3827.15	61.89	0.000677527	0.000677527	61.89	-0.0260293	-0.000420751	0.000677527	0.085632	0.00733284	0.000420751	1.09473e-05	1.19843e-10	0.0260293		-0.00717876	16	50
0.0990099	61.5209	0.00980296	6.09118	3784.83	61.576	0.00302943	0.00302943	61.576	-0.0550402	-0.000894658	0.00302943	-0.257358	0.066233	0.000894658	4.91982e-05	2.42046e-09	0.0550402		-0.000946748	17	53.2258
0.0961538	61.2416	0.00924556	5.88861	3750.53	61.2801	0.00148437	0.00148437	61.2801	-0.0385276	-0.000629108	0.00148437	-0.53671	0.288057	0.000629108	2.42227e-05	5.86741e-10	0.0385276		0.00393755	18	56.4516
0.0925926	60.8756	0.00857339	5.63663	3705.84	60.9112	0.00126529	0.00126529	60.9112	-0.035571	-0.000584322	0.00126529	-0.902671	0.814814	0.000584322	2.07728e-05	4.31508e-10	0.035571		0.0174577	19	59.6774
0.0892857	60.5726	0.00797194	5.40827	3669.04	60.5686	1.55043e-05	1.55043e-05	60.5686	0.00393755	6.50054e-05	1.55043e-05	-1.20573	1.45378	6.50054e-05	2.55979e-07	6.5525e-14	0.00393755		0.0199901	20	62.9032
0.0862069	60.2425	0.00743163	5.19332	3629.16	60.2497	5.15347e-05	5.15347e-05	60.2497	-0.00717876	-0.000119164	5.15347e-05	-1.53579	2.35864	0.000119164	8.55351e-07	7.31626e-13	0.00717876		0.022097	21	66.129
0.0833333	59.9366	0.00694444	4.99472	3592.4	59.952	0.000237375	0.000237375	59.952	-0.015407	-0.000257055	0.000237375	-1.84169	3.39183	0.000257055	3.95942e-06	1.5677e-11	0.015407		0.0252516	22	69.3548
0.0793651	59.5888	0.00629882	4.72927	3550.82	59.5409	0.00228823	0.00228823	59.5409	0.0478354	0.000802759	0.00228823	-2.18953	4.79404	0.000802759	3.84312e-05	1.47695e-09	0.0478354		0.0252917	23	72.5806
0.0757576	59.1847	0.00573921	4.48369	3502.83	59.1672	0.000304771	0.000304771	59.1672	0.0174577	0.00029497	0.000304771	-2.59362	6.72685	0.00029497	5.15101e-06	2.65329e-11	0.0174577		0.04518	24	75.8065
0.0724638	58.8722	0.005251	4.2661	3465.94	58.826	0.00213425	0.00213425	58.826	0.0461979	0.000784715	0.00213425	-2.90609	8.44535	0.000784715	3.62806e-05	1.31628e-09	0.0461979		0.0461979	25	79.0323
0.0694444	58.5608	0.00482253	4.06672	3429.36	58.5132	0.00225804	0.00225804	58.5132	0.0475189	0.000811446	0.00225804	-3.21755	10.3526	0.000811446	3.85903e-05	1.48921e-09	0.0475189		0.0475189	26	82.2581
0.0662252	58.2249	0.00438577	3.85596	3390.14	58.1797	0.00204123	0.00204123	58.1797	0.04518	0.000775956	0.00204123	-3.55338	12.6265	0.000775956	3.50849e-05	1.23095e-09	0.04518		0.0478354	27	85.4839
0.0636943	57.9428	0.00405696	3.69063	3357.37	57.9176	0.000637642	0.000637642	57.9176	0.0252516	0.000435802	0.000637642	-3.83549	14.7109	0.000435802	1.10095e-05	1.21208e-10	0.0252516		0.0600552	28	88.7097
0.0613497	57.6968	0.00376378	3.53968	3328.92	57.6747	0.000488278	0.000488278	57.6747	0.022097	0.000382985	0.000488278	-4.08152	16.6588	0.000382985	8.46607e-06	7.16744e-11	0.022097		0.0712971	29	91.9355
0.0588235	57.4383	0.00346021	3.37872	3299.16	57.413	0.000639672	0.000639672	57.413	0.0252917	0.000440329	0.000639672	-4.34002	18.8357	0.000440329	1.11416e-05	1.24135e-10	0.0252917		0.11532	30	95.1613
0.0555556	57.0735	0.00308642	3.17075	3257.39	57.0745	8.96332e-07	8.96332e-07	57.0745	-0.000946748	-1.65882e-05	8.96332e-07	-4.70479	22.135	1.65882e-05	1.57046e-08	2.46635e-16	0.000946748		0.156122	31	98.3871
		0	0	0	51.3193	2633.67	0	0	0	0	0	0	0	0	0	0	0
		0	0	0	51.3193	2633.67	0	0	0	0	0	0	0	0	0	0	0
		0	0	0	51.3193	2633.67	0	0	0	0	0	0	0	0	0	0	0
		0	0	0	51.3193	2633.67	0	0	0	0	0	0	0	0	0	0	0
		0	0	0	51.3193	2633.67	0	0	0	0	0	0	0	0	0	0	0
		0	0	0	51.3193	2633.67	0	0	0	0	0	0	0	0	0	0	0
		0	0	0	51.3193	2633.67	0	0	0	0	0	0	0	0	0	0	0
		0	0	0	51.3193	2633.67	0	0	0	0	0	0	0	0	0	0	0
		0	0	0	51.3193	2633.67	0	0	0	0	0	0	0	0	0	0	0
		0	0	0	51.3193	2633.67	0	0	0	0	0	0	0	0	0	0	0
		0	0	0	51.3193	2633.67	0	0	0	0	0	0	0	0	0	0	0
		0	0	0	51.3193	2633.67	0	0	0	0	0	0	0	0	0	0	0
		0	0	0	51.3193	2633.67	0	0	0	0	0	0	0	0	0	0	0
		0	0	0	51.3193	2633.67	0	0	0	0	0	0	0	0	0	0	0
		0	0	0	51.3193	2633.67	0	0	0	0	0	0	0	0	0	0	0
		0	0	0	51.3193	2633.67	0	0	0	0	0	0	0	0	0	0	0
		0	0	0	51.3193	2633.67	0	0	0	0	0	0	0	0	0	0	0
		0	0	0	51.3193	2633.67	0	0	0	0	0	0	0	0	0	0	0
		0	0	0	51.3193	2633.67	0	0	0	0	0	0	0	0	0	0	0
		0	0	0	51.3193	2633.67	0	0	0	0	0	0	0	0	0	0	0
		0	0	0	51.3193	2633.67	0	0	0	0	0	0	0	0	0	0	0
		0	0	0	51.3193	2633.67	0	0	0	0	0	0	0	0	0	0	0
		0	0	0	51.3193	2633.67	0	0	0	0	0	0	0	0	0	0	0
		0	0	0	51.3193	2633.67	0	0	0	0	0	0	0	0	0	0	0
		0	0	0	51.3193	2633.67	0	0	0	0	0	0	0	0	0	0	0
		0	0	0	51.3193	2633.67	0	0	0	0	0	0	0	0	0	0	0
		0	0	0	51.3193	2633.67	0	0	0	0	0	0	0	0	0	0	0
		0	0	0	51.3193	2633.67	0	0	0	0	0	0	0	0	0	0	0
		0	0	0	51.3193	2633.67	0	0	0	0	0	0	0	0	0	0	0
		0	0	0	51.3193	2633.67	0	0	0	0	0	0	0	0	0	0	0
		0	0	0	51.3193	2633.67	0	0	0	0	0	0	0	0	0	0	0
		0	0	0	51.3193	2633.67	0	0	0	0	0	0	0	0	0	0	0
		0	0	0	51.3193	2633.67	0	0	0	0	0	0	0	0	0	0	0
		0	0	0	51.3193	2633.67	0	0	0	0	0	0	0	0	0	0	0
		0	0	0	51.3193	2633.67	0	0	0	0	0	0	0	0	0	0	0
		0	0	0	51.3193	2633.67	0	0	0	0	0	0	0	0	0	0	0
		0	0	0	51.3193	2633.67	0	0	0	0	0	0	0	0	0	0	0
		0	0	0	51.3193	2633.67	0	0	0	0	0	0	0	0	0	0	0
		0	0	0	51.3193	2633.67	0	0	0	0	0	0	0	0	0	0	0
		0	0	0	51.3193	2633.67	0	0	0	0	0	0	0	0	0	0	0
		0	0	0	51.3193	2633.67	0	0	0	0	0	0	0	0	0	0	0
		0	0	0	51.3193	2633.67	0	0	0	0	0	0	0	0	0	0	0
		0	0	0	51.3193	2633.67	0	0	0	0	0	0	0	0	0	0	0
		0	0	0	51.3193	2633.67	0	0	0	0	0	0	0	0	0	0	0
		0	0	0	51.3193	2633.67	0	0	0	0	0	0	0	0	0	0	0
		0	0	0	51.3193	2633.67	0	0	0	0	0	0	0	0	0	0	0
		0	0	0	51.3193	2633.67	0	0	0	0	0	0	0	0	0	0	0
		0	0	0	51.3193	2633.67	0	0	0	0	0	0	0	0	0	0	0
		0	0	0	51.3193	2633.67	0	0	0	0	0	0	0	0	0	0	0
		0	0	0	51.3193	2633.67	0	0	0	0	0	0	0	0	0	0	0
3.12985	1915.13	0.338299	195.667	118553			0.0950908	23.6435	-3.51008e-12	1.01684e-05	0.0950908	-1.63425e-13	239.405	0.0224051	0.00148901	2.26744e-07	1.4071
ym	61.7783
					max:	0.0194706
Number	31		qe = 1/b	0.0194858	±	4.55939e-05	mM		Number of model parameter			29
Delta	0.691303		kPSO = (b*b)/m	25.4235	±	0.402929	mM-1 *min-1
y-intercept (b)	51.3193				max:	25.5578
slope (m)	103.592
Variance of fit (s²)	0.00327899
(sigma a)²	0.00160462
Y-intercept error	0.0400577
(sigma b)²	0.147039
slope error	0.383457
sigma s	0.0572625
P.E.	0.038175
Validation Coefficients
coefficient of determination, R2	0.999603
Adjusted R2, R2 adj	0.988084
Sum of Square Error, SSE	0.0950908
Chi-Square	0.00148901
Mean Square error, MSE	0.00306744
Root Mean Square error, RMSE	0.0553845

## Sheet: NH4VO3-DW-0.75g GNP PSO
Least-Squares Fit to a Straight Line									2023-03-01 13:42:16
Sample109	0.04 mM VO3 in 250 ml DW, 750 mg GNP
PSO, 7.0 - 18.0 min	1/q = f(1/t)						linear regression formula
1/Time (1/min)	1/q (L/mmol)	xi²	xi*yi	yi²	a+bxi	delta xi²	delta xi²-vorhanden	pred. yi	yi-pred y (L/mmol)	"J"/B	"J"*"J"	yi-ym	"M"*"M"	ABS((Yi-Ypre)/yi)	ABS("J"*"J")/yi	"P"*"P"	ABS(yi-ypred)		Residuals (mmol/L)	Position, i	Probability (%)
0.142857	56.6509	0.0204082	8.09299	3209.33	56.4929	0.0249806	0.0249806	56.4929	0.158053	0.00278994	0.0249806	3.47688	12.0887	0.00278994	0.000442191	1.95533e-07	0.158053		-0.084749	1	1.6129
0.140845	56.458	0.0198373	7.95183	3187.5	56.3335	0.0154969	0.0154969	56.3335	0.124486	0.00220494	0.0154969	3.28392	10.7841	0.00220494	0.000275091	7.56753e-08	0.124486		-0.0766597	2	4.83871
0.137931	56.204	0.019025	7.75228	3158.89	56.1027	0.0102745	0.0102745	56.1027	0.101363	0.00180349	0.0102745	3.02995	9.18057	0.00180349	0.000183138	3.35394e-08	0.101363		-0.0699385	3	8.06452
0.135135	55.9303	0.0182615	7.55814	3128.2	55.8812	0.00241145	0.00241145	55.8812	0.0491065	0.000877995	0.00241145	2.7562	7.59664	0.000877995	4.31531e-05	1.86219e-09	0.0491065		-0.0671945	4	11.2903
0.13245	55.696	0.0175431	7.37696	3102.05	55.6685	0.000759625	0.000759625	55.6685	0.0275613	0.000494852	0.000759625	2.52197	6.36032	0.000494852	1.36455e-05	1.862e-10	0.0275613		-0.0663207	5	14.5161
0.12987	55.4776	0.0168663	7.20489	3077.77	55.4641	0.000184205	0.000184205	55.4641	0.0135722	0.000244643	0.000184205	2.30358	5.30647	0.000244643	3.32115e-06	1.10301e-11	0.0135722		-0.0641525	6	17.7419
0.127389	55.2694	0.0162278	7.04068	3054.7	55.2675	3.54854e-06	3.54854e-06	55.2675	0.00188376	3.40832e-05	3.54854e-06	2.0953	4.39028	3.40832e-05	6.42066e-08	4.12249e-15	0.00188376		-0.0632317	7	20.9677
0.125	55.0466	0.015625	6.88083	3030.13	55.0783	0.00100083	0.00100083	55.0783	-0.0316359	-0.000574712	0.00100083	1.87256	3.50649	0.000574712	1.81711e-05	3.30189e-10	0.0316359		-0.056744	8	24.1935
0.122699	54.8479	0.0150551	6.7298	3008.29	54.896	0.00231861	0.00231861	54.896	-0.048152	-0.000877919	0.00231861	1.67379	2.80158	0.000877919	4.22364e-05	1.78392e-09	0.048152		-0.0538475	9	27.4194
0.120482	54.6532	0.0145159	6.58472	2986.97	54.7204	0.0045151	0.0045151	54.7204	-0.0671945	-0.00122947	0.0045151	1.47908	2.18769	0.00122947	8.25123e-05	6.80828e-09	0.0671945		-0.050024	10	30.6452
0.118343	54.4971	0.0140051	6.44936	2969.93	54.5509	0.00289956	0.00289956	54.5509	-0.0538475	-0.000988081	0.00289956	1.323	1.75034	0.000988081	5.31532e-05	2.82526e-09	0.0538475		-0.048152	11	33.871
0.116279	54.3211	0.0135208	6.31641	2950.78	54.3874	0.00439844	0.00439844	54.3874	-0.0663207	-0.0012209	0.00439844	1.14701	1.31564	0.0012209	8.08724e-05	6.54035e-09	0.0663207		-0.0467397	12	37.0968
0.112994	54.0505	0.0127677	6.1074	2921.46	54.1272	0.0058767	0.0058767	54.1272	-0.0766597	-0.0014183	0.0058767	0.87646	0.768182	0.0014183	0.000108572	1.17879e-08	0.0766597		-0.0316359	13	40.3226
0.10989	53.8113	0.0120758	5.91333	2895.66	53.8813	0.0048914	0.0048914	53.8813	-0.0699385	-0.0012997	0.0048914	0.637266	0.406108	0.0012997	9.07811e-05	8.2412e-09	0.0699385		-0.0274747	14	43.5484
0.106383	53.5187	0.0113173	5.69348	2864.25	53.6034	0.00718239	0.00718239	53.6034	-0.084749	-0.00158354	0.00718239	0.344623	0.118765	0.00158354	0.000133991	1.79537e-08	0.084749		-0.0249038	15	46.7742
0.102041	53.2027	0.0104123	5.42885	2830.53	53.2595	0.00321989	0.00321989	53.2595	-0.056744	-0.00106656	0.00321989	0.0286459	0.000820585	0.00106656	6.04566e-05	3.655e-09	0.056744		-0.00198521	16	50
0.0990099	52.9552	0.00980296	5.24309	2804.25	53.0194	0.00411555	0.00411555	53.0194	-0.0641525	-0.00121145	0.00411555	-0.218869	0.0479037	0.00121145	7.76235e-05	6.02541e-09	0.0641525		0.00188376	17	53.2258
0.0961538	52.7299	0.00924556	5.07018	2780.44	52.7931	0.00399825	0.00399825	52.7931	-0.0632317	-0.00119916	0.00399825	-0.444203	0.197316	0.00119916	7.57343e-05	5.73568e-09	0.0632317		0.0135722	18	56.4516
0.0925926	52.461	0.00857339	4.8575	2752.15	52.511	0.0025024	0.0025024	52.511	-0.050024	-0.000953548	0.0025024	-0.713115	0.508532	0.000953548	4.76548e-05	2.27098e-09	0.050024		0.0186932	19	59.6774
0.0892857	52.2023	0.00797194	4.66092	2725.08	52.249	0.0021846	0.0021846	52.249	-0.0467397	-0.000895357	0.0021846	-0.971798	0.944392	0.000895357	4.18113e-05	1.74818e-09	0.0467397		0.0275613	20	62.9032
0.0862069	51.9776	0.00743163	4.48083	2701.67	52.0051	0.00075486	0.00075486	52.0051	-0.0274747	-0.000528587	0.00075486	-1.19643	1.43146	0.000528587	1.45151e-05	2.10688e-10	0.0274747		0.0317938	21	66.129
0.0833333	51.7526	0.00694444	4.31271	2678.33	51.7775	0.0006202	0.0006202	51.7775	-0.0249038	-0.000481209	0.0006202	-1.42151	2.02068	0.000481209	1.19782e-05	1.43477e-10	0.0249038		0.0335229	22	69.3548
0.0793651	51.4611	0.00629882	4.08422	2648.25	51.4631	3.94106e-06	3.94106e-06	51.4631	-0.00198521	-3.85769e-05	3.94106e-06	-1.71295	2.93419	3.85769e-05	7.65803e-08	5.86454e-15	0.00198521		0.0400803	23	72.5806
0.0757576	51.196	0.00573921	3.87849	2621.03	51.1773	0.000349435	0.000349435	51.1773	0.0186932	0.00036513	0.000349435	-1.97805	3.9127	0.00036513	6.82793e-06	4.66206e-11	0.0186932		0.0462096	24	75.8065
0.0724638	50.9499	0.005251	3.69202	2595.89	50.9164	0.00112379	0.00112379	50.9164	0.0335229	0.000657958	0.00112379	-2.22416	4.94687	0.000657958	2.20712e-05	4.87139e-10	0.0335229		0.0481175	25	79.0323
0.0694444	50.709	0.00482253	3.52146	2571.4	50.6772	0.00101085	0.00101085	50.6772	0.0317938	0.000626985	0.00101085	-2.46507	6.07659	0.000626985	1.99467e-05	3.97872e-10	0.0317938		0.0491065	26	82.2581
0.0662252	50.4684	0.00438577	3.34228	2547.06	50.4222	0.00213533	0.00213533	50.4222	0.0462096	0.000915615	0.00213533	-2.70569	7.32074	0.000915615	4.2349e-05	1.79344e-09	0.0462096		0.0649928	27	85.4839
0.0636943	50.2698	0.00405696	3.2019	2527.05	50.2217	0.00231529	0.00231529	50.2217	0.0481175	0.000957185	0.00231529	-2.90427	8.43481	0.000957185	4.61015e-05	2.12535e-09	0.0481175		0.0743175	28	88.7097
0.0613497	50.1009	0.00376378	3.07368	2510.1	50.0359	0.00422406	0.00422406	50.0359	0.0649928	0.00129724	0.00422406	-3.07313	9.44415	0.00129724	8.44205e-05	7.12683e-09	0.0649928		0.101363	29	91.9355
0.0588235	49.8759	0.00346021	2.93388	2487.61	49.8358	0.00160643	0.00160643	49.8358	0.0400803	0.000803601	0.00160643	-3.29817	10.8779	0.000803601	3.22345e-05	1.03906e-09	0.0400803		0.124486	30	95.1613
0.0555556	49.6513	0.00308642	2.7584	2465.25	49.5769	0.00552308	0.00552308	49.5769	0.0743175	0.00149679	0.00552308	-3.52282	12.4102	0.00149679	0.000111404	1.24109e-08	0.0743175		0.158053	31	98.3871
		0	0	0	45.1759	2040.86	0	0	0	0	0	0	0	0	0	0	0
		0	0	0	45.1759	2040.86	0	0	0	0	0	0	0	0	0	0	0
		0	0	0	45.1759	2040.86	0	0	0	0	0	0	0	0	0	0	0
		0	0	0	45.1759	2040.86	0	0	0	0	0	0	0	0	0	0	0
		0	0	0	45.1759	2040.86	0	0	0	0	0	0	0	0	0	0	0
		0	0	0	45.1759	2040.86	0	0	0	0	0	0	0	0	0	0	0
		0	0	0	45.1759	2040.86	0	0	0	0	0	0	0	0	0	0	0
		0	0	0	45.1759	2040.86	0	0	0	0	0	0	0	0	0	0	0
		0	0	0	45.1759	2040.86	0	0	0	0	0	0	0	0	0	0	0
		0	0	0	45.1759	2040.86	0	0	0	0	0	0	0	0	0	0	0
		0	0	0	45.1759	2040.86	0	0	0	0	0	0	0	0	0	0	0
		0	0	0	45.1759	2040.86	0	0	0	0	0	0	0	0	0	0	0
		0	0	0	45.1759	2040.86	0	0	0	0	0	0	0	0	0	0	0
		0	0	0	45.1759	2040.86	0	0	0	0	0	0	0	0	0	0	0
		0	0	0	45.1759	2040.86	0	0	0	0	0	0	0	0	0	0	0
		0	0	0	45.1759	2040.86	0	0	0	0	0	0	0	0	0	0	0
		0	0	0	45.1759	2040.86	0	0	0	0	0	0	0	0	0	0	0
		0	0	0	45.1759	2040.86	0	0	0	0	0	0	0	0	0	0	0
		0	0	0	45.1759	2040.86	0	0	0	0	0	0	0	0	0	0	0
		0	0	0	45.1759	2040.86	0	0	0	0	0	0	0	0	0	0	0
		0	0	0	45.1759	2040.86	0	0	0	0	0	0	0	0	0	0	0
		0	0	0	45.1759	2040.86	0	0	0	0	0	0	0	0	0	0	0
		0	0	0	45.1759	2040.86	0	0	0	0	0	0	0	0	0	0	0
		0	0	0	45.1759	2040.86	0	0	0	0	0	0	0	0	0	0	0
		0	0	0	45.1759	2040.86	0	0	0	0	0	0	0	0	0	0	0
		0	0	0	45.1759	2040.86	0	0	0	0	0	0	0	0	0	0	0
		0	0	0	45.1759	2040.86	0	0	0	0	0	0	0	0	0	0	0
		0	0	0	45.1759	2040.86	0	0	0	0	0	0	0	0	0	0	0
		0	0	0	45.1759	2040.86	0	0	0	0	0	0	0	0	0	0	0
		0	0	0	45.1759	2040.86	0	0	0	0	0	0	0	0	0	0	0
		0	0	0	45.1759	2040.86	0	0	0	0	0	0	0	0	0	0	0
		0	0	0	45.1759	2040.86	0	0	0	0	0	0	0	0	0	0	0
		0	0	0	45.1759	2040.86	0	0	0	0	0	0	0	0	0	0	0
		0	0	0	45.1759	2040.86	0	0	0	0	0	0	0	0	0	0	0
		0	0	0	45.1759	2040.86	0	0	0	0	0	0	0	0	0	0	0
		0	0	0	45.1759	2040.86	0	0	0	0	0	0	0	0	0	0	0
		0	0	0	45.1759	2040.86	0	0	0	0	0	0	0	0	0	0	0
		0	0	0	45.1759	2040.86	0	0	0	0	0	0	0	0	0	0	0
		0	0	0	45.1759	2040.86	0	0	0	0	0	0	0	0	0	0	0
		0	0	0	45.1759	2040.86	0	0	0	0	0	0	0	0	0	0	0
		0	0	0	45.1759	2040.86	0	0	0	0	0	0	0	0	0	0	0
		0	0	0	45.1759	2040.86	0	0	0	0	0	0	0	0	0	0	0
		0	0	0	45.1759	2040.86	0	0	0	0	0	0	0	0	0	0	0
		0	0	0	45.1759	2040.86	0	0	0	0	0	0	0	0	0	0	0
		0	0	0	45.1759	2040.86	0	0	0	0	0	0	0	0	0	0	0
		0	0	0	45.1759	2040.86	0	0	0	0	0	0	0	0	0	0	0
		0	0	0	45.1759	2040.86	0	0	0	0	0	0	0	0	0	0	0
		0	0	0	45.1759	2040.86	0	0	0	0	0	0	0	0	0	0	0
		0	0	0	45.1759	2040.86	0	0	0	0	0	0	0	0	0	0	0
		0	0	0	45.1759	2040.86	0	0	0	0	0	0	0	0	0	0	0
3.12985	1648.4	0.338299	168.193	87792			0.122882	20.3506	1.50635e-12	3.36334e-06	0.122882	4.76064e-13	140.071	0.0311375	0.0022661	4.08294e-07	1.66751
ym	53.1741
					max:	0.0221134
Number	31		qe = 1/b	0.0221357	±	6.687e-05	mM		Number of model parameter			29
Delta	0.691303		kPSO = (b*b)/m	25.7622	±	0.584372	mM-1 *min-1
y-intercept (b)	45.1759				max:	25.957
slope (m)	79.2192
Variance of fit (s²)	0.0042373
(sigma a)²	0.00207358
Y-intercept error	0.0455366
(sigma b)²	0.190013
slope error	0.435905
sigma s	0.0650946
P.E.	0.0433964
Validation Coefficients
coefficient of determination, R2	0.999123
Adjusted R2, R2 adj	0.973682
Sum of Square Error, SSE	0.122882
Chi-Square	0.0022661
Mean Square error, MSE	0.00396393
Root Mean Square error, RMSE	0.0629598

## Sheet: NH4VO3-DW-0.875g GNP PSO
Least-Squares Fit to a Straight Line									2023-03-08 13:00:01
Sample112	0.04 mM VO3 in 250 ml DW, 875 mg GNP
PSO, 7.0 - 18.0 min	1/q = f(1/t)							linear regression formula
1/Time (1/min)	1/q (L/mmol)	xi²	xi*yi	yi²	a+bxi	delta xi²	delta xi²-vorhanden	pred. yi	yi-pred y (L/mmol)	"J"/B	"J"*"J"	yi-ym	"M"*"M"	ABS((Yi-Ypre)/yi)	ABS("J"*"J")/yi	"P"*"P"	ABS(yi-ypred)		Residuals (mmol/L)	Position, i	Probability (%)
0.142857	50.3405	0.0204082	7.1915	2534.16	50.2088	0.0173509	0.0173509	50.2088	0.131723	0.00261663	0.0173509	3.2766	10.7361	0.00261663	0.000345574	1.19422e-07	0.131723		-0.0761911	1	1.6129
0.140845	50.164	0.0198373	7.06536	2516.43	50.0577	0.0113048	0.0113048	50.0577	0.106324	0.00211953	0.0113048	3.10016	9.61102	0.00211953	0.000225835	5.10016e-08	0.106324		-0.0747613	2	4.83871
0.137931	49.9673	0.019025	6.89204	2496.73	49.839	0.0164736	0.0164736	49.839	0.12835	0.00256867	0.0164736	2.90344	8.42997	0.00256867	0.000330537	1.09255e-07	0.12835		-0.0697604	3	8.06452
0.135135	49.6974	0.0182615	6.71587	2469.83	49.6291	0.00467002	0.00467002	49.6291	0.0683376	0.00137507	0.00467002	2.63355	6.93558	0.00137507	9.40985e-05	8.85453e-09	0.0683376		-0.0683921	4	11.2903
0.13245	49.4393	0.0175431	6.54825	2444.24	49.4275	0.000137404	0.000137404	49.4275	0.011722	0.000237098	0.000137404	2.37539	5.64249	0.000237098	2.77992e-06	7.72793e-12	0.011722		-0.0628496	5	14.5161
0.12987	49.2495	0.0168663	6.39604	2425.51	49.2339	0.000243668	0.000243668	49.2339	0.0156099	0.000316955	0.000243668	2.18559	4.77681	0.000316955	4.9492e-06	2.44946e-11	0.0156099		-0.0622892	6	17.7419
0.127389	49.0156	0.0162278	6.24403	2402.53	49.0476	0.00102231	0.00102231	49.0476	-0.0319736	-0.000652314	0.00102231	1.95172	3.80922	0.000652314	2.08432e-05	4.34439e-10	0.0319736		-0.0622592	7	20.9677
0.125	48.8443	0.015625	6.10553	2385.76	48.8683	0.000577075	0.000577075	48.8683	-0.0240224	-0.000491816	0.000577075	1.78037	3.16973	0.000491816	1.18088e-05	1.39448e-10	0.0240224		-0.0579972	8	24.1935
0.122699	48.6333	0.0150551	5.96728	2365.2	48.6956	0.00387621	0.00387621	48.6956	-0.0622592	-0.00128018	0.00387621	1.56944	2.46313	0.00128018	7.96009e-05	6.3363e-09	0.0622592		-0.0512598	9	27.4194
0.120482	48.4711	0.0145159	5.83989	2349.45	48.5291	0.00336367	0.00336367	48.5291	-0.0579972	-0.00119653	0.00336367	1.40724	1.98032	0.00119653	6.93124e-05	4.80421e-09	0.0579972		-0.0511631	10	30.6452
0.118343	48.3063	0.0140051	5.71672	2333.5	48.3686	0.00387995	0.00387995	48.3686	-0.0622892	-0.00128946	0.00387995	1.2424	1.54355	0.00128946	8.02163e-05	6.43465e-09	0.0622892		-0.0502656	11	33.871
0.116279	48.1389	0.0135208	5.59754	2317.35	48.2136	0.00558926	0.00558926	48.2136	-0.0747613	-0.00155303	0.00558926	1.07498	1.15558	0.00155303	0.000115927	1.3439e-08	0.0747613		-0.0337871	12	37.0968
0.112994	47.9159	0.0127677	5.41422	2295.93	47.967	0.00261766	0.00261766	47.967	-0.0511631	-0.00106777	0.00261766	0.852002	0.725908	0.00106777	5.45721e-05	2.97812e-09	0.0511631		-0.0319736	13	40.3226
0.10989	47.6643	0.0120758	5.23783	2271.88	47.734	0.00486652	0.00486652	47.734	-0.0697604	-0.00146358	0.00486652	0.600378	0.360454	0.00146358	0.000101951	1.03939e-08	0.0697604		-0.0240224	14	43.5484
0.106383	47.4024	0.0113173	5.0428	2246.98	47.4707	0.00467748	0.00467748	47.4707	-0.0683921	-0.0014428	0.00467748	0.338476	0.114566	0.0014428	9.8534e-05	9.70894e-09	0.0683921		-0.0193707	15	46.7742
0.102041	47.0819	0.0104123	4.80428	2216.71	47.1448	0.00395007	0.00395007	47.1448	-0.0628496	-0.0013349	0.00395007	0.0180649	0.000326342	0.0013349	8.37858e-05	7.02007e-09	0.0628496		0.000758654	16	50
0.0990099	46.8411	0.00980296	4.63773	2194.09	46.9173	0.00580508	0.00580508	46.9173	-0.0761911	-0.00162659	0.00580508	-0.222799	0.0496393	0.00162659	0.00012373	1.53091e-08	0.0761911		0.011722	17	53.2258
0.0961538	46.6526	0.00924556	4.48583	2176.47	46.7029	0.00252664	0.00252664	46.7029	-0.0502656	-0.00107745	0.00252664	-0.411269	0.169142	0.00107745	5.41002e-05	2.92683e-09	0.0502656		0.0118674	18	56.4516
0.0925926	46.3843	0.00857339	4.29484	2151.5	46.4355	0.00262757	0.00262757	46.4355	-0.0512598	-0.00110511	0.00262757	-0.679597	0.461852	0.00110511	5.65854e-05	3.2019e-09	0.0512598		0.0156099	19	59.6774
0.0892857	46.1679	0.00797194	4.12214	2131.48	46.1873	0.000375225	0.000375225	46.1873	-0.0193707	-0.000419571	0.000375225	-0.895946	0.802718	0.000419571	8.12398e-06	6.5999e-11	0.0193707		0.0164089	20	62.9032
0.0862069	45.9224	0.00743163	3.95883	2108.87	45.9562	0.00114157	0.00114157	45.9562	-0.0337871	-0.000735744	0.00114157	-1.14148	1.30298	0.000735744	2.48404e-05	6.17046e-10	0.0337871		0.0209616	21	66.129
0.0833333	45.7412	0.00694444	3.81177	2092.26	45.7405	5.75555e-07	5.75555e-07	45.7405	0.000758654	1.65858e-05	5.75555e-07	-1.32264	1.74939	1.65858e-05	1.25831e-08	1.58334e-16	0.000758654		0.0304116	22	69.3548
0.0793651	45.4545	0.00629882	3.6075	2066.11	45.4426	0.000140835	0.000140835	45.4426	0.0118674	0.000261084	0.000140835	-1.60942	2.59024	0.000261084	3.0992e-06	9.60501e-12	0.0118674		0.0333505	23	72.5806
0.0757576	45.1927	0.00573921	3.42369	2042.38	45.1718	0.00043939	0.00043939	45.1718	0.0209616	0.000463827	0.00043939	-1.87113	3.50114	0.000463827	9.72708e-06	9.46161e-11	0.0209616		0.0351774	24	75.8065
0.0724638	44.9579	0.005251	3.25782	2021.21	44.9245	0.00111225	0.00111225	44.9245	0.0333505	0.000741816	0.00111225	-2.106	4.43524	0.000741816	2.47583e-05	6.12971e-10	0.0333505		0.0364401	25	79.0323
0.0694444	44.8009	0.00482253	3.11117	2007.12	44.6979	0.0106083	0.0106083	44.6979	0.102997	0.00229899	0.0106083	-2.26301	5.1212	0.00229899	0.000237334	5.63272e-08	0.102997		0.0459039	26	82.2581
0.0662252	44.4927	0.00438577	2.94653	1979.6	44.4562	0.00132788	0.00132788	44.4562	0.0364401	0.000819014	0.00132788	-2.57122	6.6112	0.000819014	2.98694e-05	8.92184e-10	0.0364401		0.0683376	27	85.4839
0.0636943	44.3121	0.00405696	2.82243	1963.56	44.2662	0.00210717	0.00210717	44.2662	0.0459039	0.00103592	0.00210717	-2.75175	7.57212	0.00103592	4.76022e-05	2.26597e-09	0.0459039		0.102997	28	88.7097
0.0613497	44.1254	0.00376378	2.70708	1947.05	44.0902	0.00123745	0.00123745	44.0902	0.0351774	0.000797214	0.00123745	-2.93848	8.63464	0.000797214	2.80663e-05	7.87715e-10	0.0351774		0.106324	29	91.9355
0.0588235	43.931	0.00346021	2.58418	1929.93	43.9006	0.000924864	0.000924864	43.9006	0.0304116	0.000692258	0.000924864	-3.13287	9.81489	0.000692258	2.10672e-05	4.43829e-10	0.0304116		0.12835	30	95.1613
0.0555556	43.6717	0.00308642	2.4262	1907.22	43.6553	0.000269252	0.000269252	43.6553	0.0164089	0.000375733	0.000269252	-3.39219	11.507	0.000375733	6.16769e-06	3.80405e-11	0.0164089		0.131723	31	98.3871
		0	0	0	39.4849	1559.06	0	0	0	0	0	0	0	0	0	0	0
		0	0	0	39.4849	1559.06	0	0	0	0	0	0	0	0	0	0	0
		0	0	0	39.4849	1559.06	0	0	0	0	0	0	0	0	0	0	0
		0	0	0	39.4849	1559.06	0	0	0	0	0	0	0	0	0	0	0
		0	0	0	39.4849	1559.06	0	0	0	0	0	0	0	0	0	0	0
		0	0	0	39.4849	1559.06	0	0	0	0	0	0	0	0	0	0	0
		0	0	0	39.4849	1559.06	0	0	0	0	0	0	0	0	0	0	0
		0	0	0	39.4849	1559.06	0	0	0	0	0	0	0	0	0	0	0
		0	0	0	39.4849	1559.06	0	0	0	0	0	0	0	0	0	0	0
		0	0	0	39.4849	1559.06	0	0	0	0	0	0	0	0	0	0	0
		0	0	0	39.4849	1559.06	0	0	0	0	0	0	0	0	0	0	0
		0	0	0	39.4849	1559.06	0	0	0	0	0	0	0	0	0	0	0
		0	0	0	39.4849	1559.06	0	0	0	0	0	0	0	0	0	0	0
		0	0	0	39.4849	1559.06	0	0	0	0	0	0	0	0	0	0	0
		0	0	0	39.4849	1559.06	0	0	0	0	0	0	0	0	0	0	0
		0	0	0	39.4849	1559.06	0	0	0	0	0	0	0	0	0	0	0
		0	0	0	39.4849	1559.06	0	0	0	0	0	0	0	0	0	0	0
		0	0	0	39.4849	1559.06	0	0	0	0	0	0	0	0	0	0	0
		0	0	0	39.4849	1559.06	0	0	0	0	0	0	0	0	0	0	0
		0	0	0	39.4849	1559.06	0	0	0	0	0	0	0	0	0	0	0
		0	0	0	39.4849	1559.06	0	0	0	0	0	0	0	0	0	0	0
		0	0	0	39.4849	1559.06	0	0	0	0	0	0	0	0	0	0	0
		0	0	0	39.4849	1559.06	0	0	0	0	0	0	0	0	0	0	0
		0	0	0	39.4849	1559.06	0	0	0	0	0	0	0	0	0	0	0
		0	0	0	39.4849	1559.06	0	0	0	0	0	0	0	0	0	0	0
		0	0	0	39.4849	1559.06	0	0	0	0	0	0	0	0	0	0	0
		0	0	0	39.4849	1559.06	0	0	0	0	0	0	0	0	0	0	0
		0	0	0	39.4849	1559.06	0	0	0	0	0	0	0	0	0	0	0
		0	0	0	39.4849	1559.06	0	0	0	0	0	0	0	0	0	0	0
		0	0	0	39.4849	1559.06	0	0	0	0	0	0	0	0	0	0	0
		0	0	0	39.4849	1559.06	0	0	0	0	0	0	0	0	0	0	0
		0	0	0	39.4849	1559.06	0	0	0	0	0	0	0	0	0	0	0
		0	0	0	39.4849	1559.06	0	0	0	0	0	0	0	0	0	0	0
		0	0	0	39.4849	1559.06	0	0	0	0	0	0	0	0	0	0	0
		0	0	0	39.4849	1559.06	0	0	0	0	0	0	0	0	0	0	0
		0	0	0	39.4849	1559.06	0	0	0	0	0	0	0	0	0	0	0
		0	0	0	39.4849	1559.06	0	0	0	0	0	0	0	0	0	0	0
		0	0	0	39.4849	1559.06	0	0	0	0	0	0	0	0	0	0	0
		0	0	0	39.4849	1559.06	0	0	0	0	0	0	0	0	0	0	0
		0	0	0	39.4849	1559.06	0	0	0	0	0	0	0	0	0	0	0
		0	0	0	39.4849	1559.06	0	0	0	0	0	0	0	0	0	0	0
		0	0	0	39.4849	1559.06	0	0	0	0	0	0	0	0	0	0	0
		0	0	0	39.4849	1559.06	0	0	0	0	0	0	0	0	0	0	0
		0	0	0	39.4849	1559.06	0	0	0	0	0	0	0	0	0	0	0
		0	0	0	39.4849	1559.06	0	0	0	0	0	0	0	0	0	0	0
		0	0	0	39.4849	1559.06	0	0	0	0	0	0	0	0	0	0	0
		0	0	0	39.4849	1559.06	0	0	0	0	0	0	0	0	0	0	0
		0	0	0	39.4849	1559.06	0	0	0	0	0	0	0	0	0	0	0
		0	0	0	39.4849	1559.06	0	0	0	0	0	0	0	0	0	0	0
		0	0	0	39.4849	1559.06	0	0	0	0	0	0	0	0	0	0	0
3.12985	1458.98	0.338299	148.977	68791			0.115245	18.0121	-1.37845e-12	-4.39764e-07	0.115245	0	125.778	0.0334732	0.00239541	4.33847e-07	1.59268
ym	47.0639
					max:	0.0252979
Number	31		qe = 1/b	0.0253262	±	8.47622e-05	mM		Number of model parameter			29
Delta	0.691303		kPSO = (b*b)/m	20.7688	±	0.492402	mM-1 *min-1
y-intercept (b)	39.4849				max:	20.9329
slope (m)	75.0672
Variance of fit (s²)	0.00397395
(sigma a)²	0.00194471
Y-intercept error	0.0440989
(sigma b)²	0.178203
slope error	0.422141
sigma s	0.0630393
P.E.	0.0420262
Validation Coefficients
coefficient of determination, R2	0.999084
Adjusted R2, R2 adj	0.972512
Sum of Square Error, SSE	0.115245
Chi-Square	0.00239541
Mean Square error, MSE	0.00371757
Root Mean Square error, RMSE	0.0609719

## Sheet: NH4VO3-DW-1.0g GNP PSO
Least-Squares Fit to a Straight Line									2023-03-01 16:13:51
Sample111	0.04 mM VO3 in 250 ml DW, 1000 mg GNP
PSO, 7.0-18.0 min	1/q = f(1/t)							linear regression formula
1/Time (1/min)	1/q (L/mmol)	xi²	xi*yi	yi²	a+bxi	delta xi²	delta xi²-vorhanden	pred. yi	yi-pred y (L/mmol)	"J"/B	"J"*"J"	yi-ym	"M"*"M"	ABS((Yi-Ypre)/yi)	ABS("J"*"J")/yi	"P"*"P"	ABS(yi-ypred)		Residuals (mmol/L)	Position, i	Probability (%)
0.142857	50.3577	0.0204082	7.19396	2535.9	50.1922	0.0274166	0.0274166	50.1922	0.165579	0.00328806	0.0274166	3.30121	10.898	0.00328806	0.000546232	2.98369e-07	0.165579		-0.0819989	1	1.6129
0.140845	50.1543	0.0198373	7.06398	2515.45	50.0416	0.0126896	0.0126896	50.0416	0.112648	0.00224604	0.0126896	3.09773	9.59593	0.00224604	0.000253582	6.43037e-08	0.112648		-0.081011	2	4.83871
0.137931	49.9017	0.019025	6.88299	2490.18	49.8236	0.00609798	0.00609798	49.8236	0.0780895	0.00156487	0.00609798	2.84514	8.09482	0.00156487	0.000122391	1.49796e-08	0.0780895		-0.0763583	3	8.06452
0.135135	49.6565	0.0182615	6.71033	2465.77	49.6144	0.00177081	0.00177081	49.6144	0.042081	0.000847442	0.00177081	2.59994	6.75968	0.000847442	3.56915e-05	1.27388e-09	0.042081		-0.0695121	4	11.2903
0.13245	49.4471	0.0175431	6.54929	2445.02	49.4135	0.00112828	0.00112828	49.4135	0.0335899	0.000679311	0.00112828	2.39057	5.71481	0.000679311	2.28335e-05	5.2137e-10	0.0335899		-0.0576743	5	14.5161
0.12987	49.2175	0.0168663	6.39188	2422.36	49.2205	8.92357e-06	8.92357e-06	49.2205	-0.00298723	-6.06946e-05	8.92357e-06	2.16094	4.66965	6.06946e-05	1.81298e-07	3.2869e-14	0.00298723		-0.0537941	6	17.7419
0.127389	48.9986	0.0162278	6.24186	2400.87	49.0348	0.0013067	0.0013067	49.0348	-0.0361483	-0.000737742	0.0013067	1.9421	3.77175	0.000737742	2.66485e-05	7.10142e-10	0.0361483		-0.0504565	7	20.9677
0.125	48.8284	0.015625	6.10355	2384.21	48.8561	0.000765298	0.000765298	48.8561	-0.027664	-0.000566556	0.000765298	1.77187	3.13953	0.000566556	1.56643e-05	2.45371e-10	0.027664		-0.0473409	8	24.1935
0.122699	48.6376	0.0150551	5.9678	2365.62	48.6839	0.00214744	0.00214744	48.6839	-0.0463405	-0.000952771	0.00214744	1.58106	2.49975	0.000952771	4.41098e-05	1.94568e-09	0.0463405		-0.0463405	9	27.4194
0.120482	48.4604	0.0145159	5.8386	2348.41	48.518	0.00332633	0.00332633	48.518	-0.0576743	-0.00119013	0.00332633	1.40381	1.97069	0.00119013	6.85586e-05	4.70028e-09	0.0576743		-0.036592	10	30.6452
0.118343	48.277	0.0140051	5.71325	2330.67	48.358	0.00656278	0.00656278	48.358	-0.081011	-0.00167805	0.00656278	1.22045	1.48951	0.00167805	0.000135712	1.84179e-08	0.081011		-0.0361483	11	33.871
0.116279	48.1498	0.0135208	5.59881	2318.4	48.2036	0.00289381	0.00289381	48.2036	-0.0537941	-0.00111723	0.00289381	1.09323	1.19515	0.00111723	6.00331e-05	3.60397e-09	0.0537941		-0.027664	12	37.0968
0.112994	47.8883	0.0127677	5.41111	2293.29	47.9578	0.00483193	0.00483193	47.9578	-0.0695121	-0.00145155	0.00483193	0.831745	0.6918	0.00145155	0.000100754	1.01513e-08	0.0695121		-0.0216453	13	40.3226
0.10989	47.6435	0.0120758	5.23555	2269.91	47.7255	0.00672381	0.00672381	47.7255	-0.0819989	-0.00172109	0.00672381	0.586996	0.344564	0.00172109	0.000140885	1.98486e-08	0.0819989		-0.019306	14	43.5484
0.106383	47.3868	0.0113173	5.04115	2245.51	47.4631	0.00583059	0.00583059	47.4631	-0.0763583	-0.00161138	0.00583059	0.330228	0.109051	0.00161138	0.000122845	1.50908e-08	0.0763583		-0.00812416	15	46.7742
0.102041	47.1016	0.0104123	4.80629	2218.57	47.1382	0.00133897	0.00133897	47.1382	-0.036592	-0.000776873	0.00133897	0.0451089	0.00203482	0.000776873	2.84053e-05	8.06859e-10	0.036592		-0.00298723	16	50
0.0990099	46.861	0.00980296	4.6397	2195.95	46.9115	0.00254585	0.00254585	46.9115	-0.0504565	-0.00107673	0.00254585	-0.195532	0.0382329	0.00107673	5.42693e-05	2.94516e-09	0.0504565		0.000996702	17	53.2258
0.0961538	46.6504	0.00924556	4.48562	2176.26	46.6978	0.00224116	0.00224116	46.6978	-0.0473409	-0.0010148	0.00224116	-0.40611	0.164925	0.0010148	4.7993e-05	2.30332e-09	0.0473409		0.00363312	18	56.4516
0.0925926	46.412	0.00857339	4.29741	2154.07	46.4313	0.000372721	0.000372721	46.4313	-0.019306	-0.000415969	0.000372721	-0.644532	0.415422	0.000415969	8.02735e-06	6.44384e-11	0.019306		0.011168	19	59.6774
0.0892857	46.1622	0.00797194	4.12163	2130.95	46.1839	0.00046852	0.00046852	46.1839	-0.0216453	-0.000468897	0.00046852	-0.894296	0.799766	0.000468897	1.01447e-05	1.02914e-10	0.0216453		0.020285	20	62.9032
0.0862069	45.9454	0.00743163	3.96081	2110.98	45.9535	6.6002e-05	6.6002e-05	45.9535	-0.00812416	-0.000176822	6.6002e-05	-1.11114	1.23462	0.000176822	1.43628e-06	2.06289e-12	0.00812416		0.0285797	21	66.129
0.0833333	45.7395	0.00694444	3.81163	2092.1	45.7385	9.93415e-07	9.93415e-07	45.7385	0.000996702	2.17908e-05	9.93415e-07	-1.31702	1.73454	2.17908e-05	2.17194e-08	4.71734e-16	0.000996702		0.0312	22	69.3548
0.0793651	45.4528	0.00629882	3.60736	2065.96	45.4416	0.000124725	0.000124725	45.4416	0.011168	0.000245706	0.000124725	-1.60376	2.57204	0.000245706	2.74473e-06	7.53356e-12	0.011168		0.0327993	23	72.5806
0.0757576	45.2072	0.00573921	3.42479	2043.69	45.1717	0.00125824	0.00125824	45.1717	0.0354717	0.000784647	0.00125824	-1.84937	3.42017	0.000784647	2.78546e-05	7.75879e-10	0.0354717		0.0335899	24	75.8065
0.0724638	44.9564	0.005251	3.25771	2021.08	44.9252	0.000973437	0.000973437	44.9252	0.0312	0.000694004	0.000973437	-2.10009	4.41038	0.000694004	2.16679e-05	4.69499e-10	0.0312		0.0354717	25	79.0323
0.0694444	44.7321	0.00482253	3.1064	2000.96	44.6993	0.00107579	0.00107579	44.6993	0.0327993	0.000733238	0.00107579	-2.3244	5.40283	0.000733238	2.40673e-05	5.79237e-10	0.0327993		0.0379471	26	82.2581
0.0657895	44.5088	0.00432825	2.92821	1981.03	44.4259	0.00686987	0.00686987	44.4259	0.0828847	0.00186221	0.00686987	-2.54778	6.4912	0.00186221	0.000154637	2.39125e-08	0.0828847		0.042081	27	85.4839
0.0636943	44.2977	0.00405696	2.82151	1962.28	44.2691	0.000816799	0.000816799	44.2691	0.0285797	0.000645173	0.000816799	-2.75885	7.61128	0.000645173	1.84508e-05	3.4043e-10	0.0285797		0.0780895	28	88.7097
0.0613497	44.1316	0.00376378	2.70746	1947.6	44.0937	0.00143999	0.00143999	44.0937	0.0379471	0.000859863	0.00143999	-2.92491	8.5551	0.000859863	3.26574e-05	1.06651e-09	0.0379471		0.0828847	29	91.9355
0.0588235	43.925	0.00346021	2.58382	1929.4	43.9047	0.000411483	0.000411483	43.9047	0.020285	0.000461811	0.000411483	-3.13158	9.80681	0.000461811	9.37219e-06	8.78379e-11	0.020285		0.112648	30	95.1613
0.0555556	43.6638	0.00308642	2.42577	1906.53	43.6602	1.31996e-05	1.31996e-05	43.6602	0.00363312	8.32067e-05	1.31996e-05	-3.39275	11.5107	8.32067e-05	3.02325e-07	9.14003e-14	0.00363312		0.165579	31	98.3871
		0	0	0	39.5034	1560.52	0	0	0	0	0	0	0	0	0	0	0
		0	0	0	39.5034	1560.52	0	0	0	0	0	0	0	0	0	0	0
		0	0	0	39.5034	1560.52	0	0	0	0	0	0	0	0	0	0	0
		0	0	0	39.5034	1560.52	0	0	0	0	0	0	0	0	0	0	0
		0	0	0	39.5034	1560.52	0	0	0	0	0	0	0	0	0	0	0
		0	0	0	39.5034	1560.52	0	0	0	0	0	0	0	0	0	0	0
		0	0	0	39.5034	1560.52	0	0	0	0	0	0	0	0	0	0	0
		0	0	0	39.5034	1560.52	0	0	0	0	0	0	0	0	0	0	0
		0	0	0	39.5034	1560.52	0	0	0	0	0	0	0	0	0	0	0
		0	0	0	39.5034	1560.52	0	0	0	0	0	0	0	0	0	0	0
		0	0	0	39.5034	1560.52	0	0	0	0	0	0	0	0	0	0	0
		0	0	0	39.5034	1560.52	0	0	0	0	0	0	0	0	0	0	0
		0	0	0	39.5034	1560.52	0	0	0	0	0	0	0	0	0	0	0
		0	0	0	39.5034	1560.52	0	0	0	0	0	0	0	0	0	0	0
		0	0	0	39.5034	1560.52	0	0	0	0	0	0	0	0	0	0	0
		0	0	0	39.5034	1560.52	0	0	0	0	0	0	0	0	0	0	0
		0	0	0	39.5034	1560.52	0	0	0	0	0	0	0	0	0	0	0
		0	0	0	39.5034	1560.52	0	0	0	0	0	0	0	0	0	0	0
		0	0	0	39.5034	1560.52	0	0	0	0	0	0	0	0	0	0	0
		0	0	0	39.5034	1560.52	0	0	0	0	0	0	0	0	0	0	0
		0	0	0	39.5034	1560.52	0	0	0	0	0	0	0	0	0	0	0
		0	0	0	39.5034	1560.52	0	0	0	0	0	0	0	0	0	0	0
		0	0	0	39.5034	1560.52	0	0	0	0	0	0	0	0	0	0	0
		0	0	0	39.5034	1560.52	0	0	0	0	0	0	0	0	0	0	0
		0	0	0	39.5034	1560.52	0	0	0	0	0	0	0	0	0	0	0
		0	0	0	39.5034	1560.52	0	0	0	0	0	0	0	0	0	0	0
		0	0	0	39.5034	1560.52	0	0	0	0	0	0	0	0	0	0	0
		0	0	0	39.5034	1560.52	0	0	0	0	0	0	0	0	0	0	0
		0	0	0	39.5034	1560.52	0	0	0	0	0	0	0	0	0	0	0
		0	0	0	39.5034	1560.52	0	0	0	0	0	0	0	0	0	0	0
		0	0	0	39.5034	1560.52	0	0	0	0	0	0	0	0	0	0	0
		0	0	0	39.5034	1560.52	0	0	0	0	0	0	0	0	0	0	0
		0	0	0	39.5034	1560.52	0	0	0	0	0	0	0	0	0	0	0
		0	0	0	39.5034	1560.52	0	0	0	0	0	0	0	0	0	0	0
		0	0	0	39.5034	1560.52	0	0	0	0	0	0	0	0	0	0	0
		0	0	0	39.5034	1560.52	0	0	0	0	0	0	0	0	0	0	0
		0	0	0	39.5034	1560.52	0	0	0	0	0	0	0	0	0	0	0
		0	0	0	39.5034	1560.52	0	0	0	0	0	0	0	0	0	0	0
		0	0	0	39.5034	1560.52	0	0	0	0	0	0	0	0	0	0	0
		0	0	0	39.5034	1560.52	0	0	0	0	0	0	0	0	0	0	0
		0	0	0	39.5034	1560.52	0	0	0	0	0	0	0	0	0	0	0
		0	0	0	39.5034	1560.52	0	0	0	0	0	0	0	0	0	0	0
		0	0	0	39.5034	1560.52	0	0	0	0	0	0	0	0	0	0	0
		0	0	0	39.5034	1560.52	0	0	0	0	0	0	0	0	0	0	0
		0	0	0	39.5034	1560.52	0	0	0	0	0	0	0	0	0	0	0
		0	0	0	39.5034	1560.52	0	0	0	0	0	0	0	0	0	0	0
		0	0	0	39.5034	1560.52	0	0	0	0	0	0	0	0	0	0	0
		0	0	0	39.5034	1560.52	0	0	0	0	0	0	0	0	0	0	0
		0	0	0	39.5034	1560.52	0	0	0	0	0	0	0	0	0	0	0
		0	0	0	39.5034	1560.52	0	0	0	0	0	0	0	0	0	0	0
3.12941	1458.75	0.338241	148.93	68769			0.103519	18.0093	1.35714e-12	9.34091e-08	0.103519	-3.41061e-13	125.115	0.0300347	0.00213817	4.87626e-07	1.43391
ym	47.0565
					max:	0.0252875
Number	31		qe = 1/b	0.0253143	±	8.02021e-05	mM		Number of model parameter			29
Delta	0.692247		kPSO = (b*b)/m	20.8567	±	0.469226	mM-1 *min-1
y-intercept (b)	39.5034				max:	21.0131
slope (m)	74.8212
Variance of fit (s²)	0.00356961
(sigma a)²	0.00174416
Y-intercept error	0.0417631
(sigma b)²	0.159853
slope error	0.399816
sigma s	0.0597462
P.E.	0.0398308
Validation Coefficients
coefficient of determination, R2	0.999173
Adjusted R2, R2 adj	0.975178
Sum of Square Error, SSE	0.103519
Chi-Square	0.00213817
Mean Square error, MSE	0.00333931
Root Mean Square error, RMSE	0.0577868

## Sheet: K2CrO4-DW-GNP 2nd
Least-Squares Fit to a Straight Line									2021-12-20 11:46:54
Sample247	250 ml DW with 0.04 mM K2CrO4, 500 mg GNP 750
2nd order kinetic, 8.0-23.0 min	1/c = f(t)							linear regression formula
Time (min)	1/c (1/mM)	xi²	xi*yi	yi²	a+bxi	delta xi²	delta xi²-vorhanden	pred. yi	yi-pred y (1/mM)	"J"/B	"J"*"J"	yi-ym	"M"*"M"	ABS((Yi-Ypre)/yi)	ABS("J"*"J")/yi	"P"*"P"	ABS(yi-ypred)		Residuals (mmol/L)	Position, i	Probability (%)
8	79.5884	64	636.707	6334.31	80.1898	0.361721	0.361721	80.1898	-0.601433	-0.00755679	0.361721	-40.6027	1648.58	0.00755679	0.00451081	2.03474e-05	0.601433		-0.556469	1	1.6129
8.1	80.3497	65.61	650.833	6456.07	80.8799	0.28111	0.28111	80.8799	-0.530198	-0.00659864	0.28111	-39.8414	1587.34	0.00659864	0.00347565	1.20802e-05	0.530198		-0.486392	2	4.83871
8.25	81.4961	68.0625	672.343	6641.62	81.915	0.17545	0.17545	81.915	-0.418868	-0.00513973	0.17545	-38.695	1497.3	0.00513973	0.00214186	4.58755e-06	0.418868		-0.399112	3	8.06452
8.6	84.1215	73.96	723.445	7076.42	84.3303	0.0435934	0.0435934	84.3303	-0.20879	-0.00248201	0.0435934	-36.0696	1301.02	0.00248201	0.000516936	2.67223e-07	0.20879		-0.376796	4	11.2903
8.8	85.6014	77.44	753.293	7327.61	85.7104	0.0118728	0.0118728	85.7104	-0.108963	-0.00127291	0.0118728	-34.5896	1196.44	0.00127291	0.000138523	1.91886e-08	0.108963		-0.36886	5	14.5161
9.1	87.795	82.81	798.934	7707.95	87.7806	0.000205255	0.000205255	87.7806	0.0143267	0.000163184	0.000205255	-32.3961	1049.51	0.000163184	2.33827e-06	5.46749e-12	0.0143267		-0.368066	6	17.7419
9.5	90.638	90.25	861.061	8215.25	90.5409	0.00943093	0.00943093	90.5409	0.097113	0.00107144	0.00943093	-29.5531	873.383	0.00107144	0.000104162	1.08497e-08	0.097113		-0.361795	7	20.9677
9.9	93.5129	98.01	925.777	8744.66	93.3012	0.0447933	0.0447933	93.3012	0.211644	0.00226326	0.0447933	-26.6782	711.728	0.00226326	0.000480093	2.30489e-07	0.211644		-0.29759	8	24.1935
10.4	97.101	108.16	1009.85	9428.61	96.7516	0.122108	0.122108	96.7516	0.349439	0.00359872	0.122108	-23.0901	533.151	0.00359872	0.00126208	1.59283e-06	0.349439		-0.241601	9	27.4194
10.9	100.611	118.81	1096.66	10122.6	100.202	0.167607	0.167607	100.202	0.409398	0.0040691	0.167607	-19.5797	383.366	0.0040691	0.00167269	2.79788e-06	0.409398		-0.186169	10	30.6452
11.5	104.708	132.25	1204.14	10963.8	104.342	0.13376	0.13376	104.342	0.365732	0.00349287	0.13376	-15.483	239.722	0.00349287	0.00128193	1.64335e-06	0.365732		-0.170768	11	33.871
12	108.102	144	1297.22	11686	107.793	0.0956375	0.0956375	107.793	0.309253	0.00286075	0.0956375	-12.0891	146.146	0.00286075	0.000887235	7.87185e-07	0.309253		-0.146768	12	37.0968
12.4	110.895	153.76	1375.1	12297.7	110.553	0.116778	0.116778	110.553	0.341727	0.00308155	0.116778	-9.2963	86.4212	0.00308155	0.0010563	1.11578e-06	0.341727		-0.0732541	13	40.3226
12.8	113.577	163.84	1453.79	12899.7	113.313	0.0695361	0.0695361	113.313	0.263697	0.00232175	0.0695361	-6.61404	43.7455	0.00232175	0.000613662	3.76581e-07	0.263697		-0.0667475	14	43.5484
13.2	116.319	174.24	1535.41	13530	116.074	0.0599954	0.0599954	116.074	0.24494	0.00210577	0.0599954	-3.8725	14.9963	0.00210577	0.000516874	2.67158e-07	0.24494		-0.00910202	15	46.7742
13.6	119.009	184.96	1618.52	14163.1	118.834	0.0305292	0.0305292	118.834	0.174726	0.00146818	0.0305292	-1.18242	1.39811	0.00146818	0.000256906	6.60009e-08	0.174726		0.0465646	16	50
14	121.726	196	1704.17	14817.3	121.594	0.0174577	0.0174577	121.594	0.132127	0.00108545	0.0174577	1.53528	2.35708	0.00108545	0.000143573	2.06132e-08	0.132127		0.055071	17	53.2258
14.4	124.439	207.36	1791.92	15485	124.355	0.00708086	0.00708086	124.355	0.0841479	0.00067622	0.00708086	4.24759	18.042	0.00067622	5.69409e-05	3.24227e-09	0.0841479		0.0888227	18	56.4516
14.8	127.237	219.04	1883.11	16189.3	127.115	0.0150129	0.0150129	127.115	0.122527	0.000962981	0.0150129	7.04627	49.6499	0.000962981	0.000118105	1.39488e-08	0.122527		0.107678	19	59.6774
15.6	132.669	243.36	2069.64	17601.1	132.635	0.00114633	0.00114633	132.635	0.0338574	0.000255202	0.00114633	12.4782	155.705	0.000255202	8.64269e-06	7.46961e-11	0.0338574		0.124723	20	62.9032
16	135.377	256	2166.02	18326.8	135.396	0.000367124	0.000367124	135.396	-0.0191605	-0.000141535	0.000367124	15.1855	230.598	0.000141535	2.71149e-06	7.35218e-12	0.0191605		0.154904	21	66.129
16.5	138.713	272.25	2288.77	19241.4	138.846	0.0176351	0.0176351	138.846	-0.132797	-0.000957352	0.0176351	18.5222	343.072	0.000957352	0.000127012	1.61321e-08	0.132797		0.229745	22	69.3548
17	142.114	289	2415.94	20196.4	142.296	0.0332862	0.0332862	142.296	-0.182445	-0.00128379	0.0332862	21.9229	480.614	0.00128379	0.000233921	5.47192e-08	0.182445		0.234627	23	72.5806
18	148.9	324	2680.2	22171.2	149.197	0.0884117	0.0884117	149.197	-0.297341	-0.00199692	0.0884117	28.7088	824.193	0.00199692	0.000592583	3.51155e-07	0.297341		0.25313	24	75.8065
18.5	152.426	342.25	2819.89	23233.8	152.648	0.0488769	0.0488769	152.648	-0.221081	-0.00145041	0.0488769	32.2354	1039.12	0.00145041	0.000320195	1.02525e-07	0.221081		0.307941	25	79.0323
19.1	156.472	364.81	2988.62	24483.6	156.788	0.0996425	0.0996425	156.788	-0.315662	-0.00201737	0.0996425	36.2812	1316.33	0.00201737	0.000635524	4.03891e-07	0.315662		0.335788	26	82.2581
19.65	160.304	386.122	3149.98	25697.5	160.583	0.0778669	0.0778669	160.583	-0.279046	-0.00174073	0.0778669	40.1133	1609.07	0.00174073	0.0004849	2.35128e-07	0.279046		0.349928	27	85.4839
20.1	163.422	404.01	3284.78	26706.7	163.689	0.0711691	0.0711691	163.689	-0.266775	-0.00163243	0.0711691	43.2309	1868.91	0.00163243	0.000434783	1.89036e-07	0.266775		0.366638	28	88.7097
21.2	171.241	449.44	3630.3	29323.3	171.28	0.00152278	0.00152278	171.28	-0.0390228	-0.000227883	0.00152278	51.0494	2606.04	0.000227883	8.89062e-06	7.90432e-11	0.0390228		0.370205	29	91.9355
22	177.267	484	3899.88	31423.6	176.8	0.218022	0.218022	176.8	0.466928	0.00263404	0.218022	57.076	3257.67	0.00263404	0.00123315	1.52067e-06	0.466928		0.420812	30	95.1613
		0	0	0	24.9839	624.197	0	0	0	0	0	0	0	0	0	0	0		0.662911	31	98.3871
		0	0	0	24.9839	624.197	0	0	0	0	0	0	0	0	0	0	0
		0	0	0	24.9839	624.197	0	0	0	0	0	0	0	0	0	0	0
		0	0	0	24.9839	624.197	0	0	0	0	0	0	0	0	0	0	0
		0	0	0	24.9839	624.197	0	0	0	0	0	0	0	0	0	0	0
		0	0	0	24.9839	624.197	0	0	0	0	0	0	0	0	0	0	0
		0	0	0	24.9839	624.197	0	0	0	0	0	0	0	0	0	0	0
		0	0	0	24.9839	624.197	0	0	0	0	0	0	0	0	0	0	0
		0	0	0	24.9839	624.197	0	0	0	0	0	0	0	0	0	0	0
		0	0	0	24.9839	624.197	0	0	0	0	0	0	0	0	0	0	0
		0	0	0	24.9839	624.197	0	0	0	0	0	0	0	0	0	0	0
		0	0	0	24.9839	624.197	0	0	0	0	0	0	0	0	0	0	0
		0	0	0	24.9839	624.197	0	0	0	0	0	0	0	0	0	0	0
		0	0	0	24.9839	624.197	0	0	0	0	0	0	0	0	0	0	0
		0	0	0	24.9839	624.197	0	0	0	0	0	0	0	0	0	0	0
		0	0	0	24.9839	624.197	0	0	0	0	0	0	0	0	0	0	0
		0	0	0	24.9839	624.197	0	0	0	0	0	0	0	0	0	0	0
		0	0	0	24.9839	624.197	0	0	0	0	0	0	0	0	0	0	0
		0	0	0	24.9839	624.197	0	0	0	0	0	0	0	0	0	0	0
		0	0	0	24.9839	624.197	0	0	0	0	0	0	0	0	0	0	0
		0	0	0	24.9839	624.197	0	0	0	0	0	0	0	0	0	0	0
		0	0	0	24.9839	624.197	0	0	0	0	0	0	0	0	0	0	0
		0	0	0	24.9839	624.197	0	0	0	0	0	0	0	0	0	0	0
		0	0	0	24.9839	624.197	0	0	0	0	0	0	0	0	0	0	0
		0	0	0	24.9839	624.197	0	0	0	0	0	0	0	0	0	0	0
		0	0	0	24.9839	624.197	0	0	0	0	0	0	0	0	0	0	0
		0	0	0	24.9839	624.197	0	0	0	0	0	0	0	0	0	0	0
		0	0	0	24.9839	624.197	0	0	0	0	0	0	0	0	0	0	0
		0	0	0	24.9839	624.197	0	0	0	0	0	0	0	0	0	0	0
		0	0	0	24.9839	624.197	0	0	0	0	0	0	0	0	0	0	0
		0	0	0	24.9839	624.197	0	0	0	0	0	0	0	0	0	0	0
		0	0	0	24.9839	624.197	0	0	0	0	0	0	0	0	0	0	0
		0	0	0	24.9839	624.197	0	0	0	0	0	0	0	0	0	0	0
		0	0	0	24.9839	624.197	0	0	0	0	0	0	0	0	0	0	0
		0	0	0	24.9839	624.197	0	0	0	0	0	0	0	0	0	0	0
		0	0	0	24.9839	624.197	0	0	0	0	0	0	0	0	0	0	0
		0	0	0	24.9839	624.197	0	0	0	0	0	0	0	0	0	0	0
		0	0	0	24.9839	624.197	0	0	0	0	0	0	0	0	0	0	0
		0	0	0	24.9839	624.197	0	0	0	0	0	0	0	0	0	0	0
		0	0	0	24.9839	624.197	0	0	0	0	0	0	0	0	0	0	0
		0	0	0	24.9839	624.197	0	0	0	0	0	0	0	0	0	0	0
		0	0	0	24.9839	624.197	0	0	0	0	0	0	0	0	0	0	0
		0	0	0	24.9839	624.197	0	0	0	0	0	0	0	0	0	0	0
		0	0	0	24.9839	624.197	0	0	0	0	0	0	0	0	0	0	0
		0	0	0	24.9839	624.197	0	0	0	0	0	0	0	0	0	0	0
		0	0	0	24.9839	624.197	0	0	0	0	0	0	0	0	0	0	0
		0	0	0	24.9839	624.197	0	0	0	0	0	0	0	0	0	0	0
		0	0	0	24.9839	624.197	0	0	0	0	0	0	0	0	0	0	0
		0	0	0	24.9839	624.197	0	0	0	0	0	0	0	0	0	0	0
		0	0	0	24.9839	624.197	0	0	0	0	0	0	0	0	0	0	0
		0	0	0	24.9839	624.197	0	0	0	0	0	0	0	0	0	0	0
413.9	3605.73	6237.81	53386.3	458493			2.42163	44.5152	-1.19371e-12	-0.00238804	2.42163	-9.9476e-14	25115.6	0.0666089	0.023319	4.91009e-05	7.24317
ym	120.191
Number	30		k2 =	6.90074	±	0.0256123	mM-1 *min-1		Number of model parameter			28
Delta	15820.9
y-intercept (b)	24.9839
slope (m)	6.90074
Variance of fit (s²)	0.0864866
(sigma a)²	0.0340995
Y-intercept error	0.369321
(sigma b)²	0.000163998
slope error	0.0256123
sigma s	0.294086
P.E.	0.196057
Validation Coefficients
coefficient of determination, R2	0.999904
Adjusted R2, R2 adj	0.997204
Sum of Square Error, SSE	2.42163
Chi-Square	0.023319
Mean Square error, MSE	0.0807208
Root Mean Square error, RMSE	0.284114

[truncated: 27 more sheets: K2CrO4-DW-GNP reg 2nd, K2CrO4-SW-GNP 2nd, K2CrO4-SW-GNP reg 2nd, K2CrO4-DW-0.25g GNP 2nd, K2CrO4-DW-0.325g GNP 2nd, K2CrO4-DW-0.5g GNP 2nd, K2CrO4-DW-0.625g GNP 2nd, K2CrO4-DW-0.75g GNP 2nd, K2CrO4-DW-0.875g GNP 2nd, CON NH4VO3-K2CrO4-DW-GNP 2nd, KMnO4-DW-GNP 1st, KMnO4-DW-GNP reg 1st, KMnO4-SW-GNP 1st, KMnO4-SW-GNP reg 1st , KMnO4-DW 10mg GNP 1st, KMnO4-DW 20mg GNP 1st, KMnO4-DW 30mg GNP 1st, KMnO4-DW 40mg GNP 1st, KMnO4-DW 50mg GNP 1st, 0.25 mM O2-DW-GNP PSO …]
